# Supplementary material for: iTRAQ-based proteomic analysis of sperm reveals candidate proteins that affect the quality of spermatozoa from boars on plateaus
Source: Proteome Sci. 2021 Jul 30;19:9. doi: 10.1186/s12953-021-00177-9 (PMC8323236; doi:10.1186/s12953-021-00177-9)
Supplement: Supplementary file 1 — Additional file 1: Table S1. A list of all identified proteins. [file 12953_2021_177_MOESM1_ESM.xlsx]

## Sheet: Sheet1
Table S1-A list of all identified proteins
Identified Proteins (1555)	Accession Number	Molecular Weight	Protein Identification Probability	Percent Coverage	Exclusive Unique Peptide Count	Exclusive Unique Spectrum Count	Quantitative Value(Normalized Total Spectra)	YP1	YP2	TP1	TP2	TP2/YP2	TP2/YP1	TP1/YP2	TP1/YP1	T-test p-value	Mean(TP/YP)
LOW QUALITY PROTEIN: fibronectin [Sus scrofa]	XP_003133690.2	289 kDa	1	0.273	51	135	1137	156956	139509	74761.1	87076.8	0.624165	0.554785	0.535887	0.476319	0.000662952	0.547789
A-kinase anchor protein 4 [Sus scrofa]	XP_005657864.1	94 kDa	1	0.396	31	108	915	185364	229797	99334	72214.5	0.314253	0.389582	0.432269	0.535887	0.00108224	0.417998
tubulin beta-4B chain [Sus scrofa]	XP_003122400.2	50 kDa	1	0.434	17	60	748	92681.9	92681.9	100025	86475.3	0.933033	0.933033	1.07923	1.07923	0.893712	1.00613
lactadherin precursor [Sus scrofa]	NP_001116456.1 (+1)	48 kDa	1	0.452	22	53	526	132902	134757	158048	193235	1.43396	1.45397	1.17283	1.18921	0.0261333	1.31249
outer dense fiber protein 2 isoform X2 [Sus scrofa]	XP_020953478.1	109 kDa	1	0.29	31	77	474	108701	138545	97966.4	72716.7	0.524858	0.668964	0.707107	0.90125	0.0307146	0.700545
seminal plasma sperm motility inhibitor precursor [Sus scrofa]	NP_001026946.1	15 kDa	1	0.723	7	21	496	134757	146445	220436	294927	2.01391	2.18859	1.50525	1.6358	0.0135345	1.83589
L-amino-acid oxidase isoform X1 [Sus scrofa]	XP_003481945.2 (+6)	64 kDa	1	0.414	22	54	448	204253	182812	207105	194579	1.06437	0.952638	1.13288	1.01396	0.362363	1.04096
glutathione S-transferase Mu 3 [Sus scrofa]	NP_001231868.1	27 kDa	1	0.587	15	44	364	228210	284881	143431	100025	0.351111	0.438303	0.503478	0.628507	0.00299657	0.48035
ATP synthase subunit beta, mitochondrial [Sus scrofa]	XP_001929445.4	60 kDa	1	0.395	17	56	473	102837	91405.9	105728	125733	1.37554	1.22264	1.15669	1.02811	0.0732555	1.19575
zymogen granule protein 16 homolog B-like [Sus scrofa]	XP_020942404.1	18 kDa	1	0.38	6	16	339	226633	174154	139509	170569	0.97942	0.752623	0.80107	0.615572	0.0661034	0.787171
tubulin alpha-3 chain isoform X2 [Sus scrofa]	XP_003133048.1 (+2)	50 kDa	1	0.482	17	41	291	115698	77397.5	103552	68794.2	0.888843	0.594604	1.33793	0.895025	0.675102	0.9291
uncharacterized protein KIAA1683 homolog [Sus scrofa]	XP_020939190.1	185 kDa	1	0.372	49	114	316	161369	160254	58656.4	60724.9	0.378929	0.376312	0.366021	0.363493	4.81599e-07	0.371189
carbohydrate-binding protein AQN-1 precursor [Sus scrofa]	NP_001020381.1 (+1)	14 kDa	1	0.674	6	17	267	164759	168221	82952.6	104998	0.624165	0.63728	0.493116	0.503478	0.00146838	0.56451
ATP synthase subunit alpha, mitochondrial [Sus scrofa]	NP_001172071.1	60 kDa	1	0.396	19	53	297	120611	112534	133826	136638	1.21419	1.13288	1.18921	1.10957	0.00691011	1.16146
zona pellucida-binding protein 1 precursor [Sus scrofa]	NP_999271.1	40 kDa	1	0.349	11	25	237	162491	179050	179050	184083	1.02811	1.13288	1	1.10191	0.124396	1.06573
zonadhesin precursor [Sus scrofa]	NP_999548.1	270 kDa	1	0.148	32	63	285	248003	189259	215899	207105	1.09429	0.835088	1.14076	0.870551	0.860221	0.985174
A-kinase anchor protein 3 isoform X4 [Sus scrofa]	XP_005655758.1 (+5)	95 kDa	1	0.33	24	64	291	185364	208545	132902	114898	0.550953	0.619854	0.63728	0.716978	0.00169361	0.631266
carbohydrate-binding protein AWN precursor [Sus scrofa]	NP_998994.2	17 kDa	1	0.442	7	18	259	301124	292890	375903	343512	1.17283	1.14076	1.28343	1.24833	0.00767958	1.21134
LOW QUALITY PROTEIN: IgGFc-binding protein [Sus scrofa]	XP_020950035.1	272 kDa	1	0.105	25	54	232	131984	108701	244589	284881	2.62079	2.15846	2.25012	1.85318	0.00451595	2.22063
protein MENT [Sus scrofa]	XP_001929699.1	37 kDa	1	0.358	8	24	307	114105	101421	100721	108701	1.07177	0.952638	0.993092	0.882703	0.572378	0.975052
actin, cytoplasmic 1 [Sus scrofa]	XP_003124328.1 (+2)	42 kDa	1	0.413	12	35	249	124864	107950	167059	161369	1.49485	1.29235	1.54756	1.33793	0.00640326	1.41817
thrombospondin-1 precursor [Sus scrofa]	NP_001231465.1	130 kDa	1	0.248	25	58	245	114105	92041.7	170569	172951	1.87905	1.51572	1.85318	1.49485	0.00717573	1.6857
trypsinogen precursor [Sus scrofa]	NP_001156363.1 (+5)	26 kDa	1	0.236	4	11	234	211456	135694	148489	139509	1.02811	0.659754	1.09429	0.702222	0.329255	0.871096
leucine zipper protein 2 [Sus scrofa]	XP_003122961.6	40 kDa	1	0.236	8	18	202	93326.6	167059	200050	218913	1.31039	2.34567	1.19748	2.14355	0.0814306	1.74927
heat shock 70 kDa protein 1-like [Sus scrofa]	NP_001116600.1 (+2)	70 kDa	1	0.378	19	47	221	108701	134757	174154	189259	1.40444	1.7411	1.29235	1.60214	0.0146456	1.51001
angiotensin-converting enzyme isoform 1 precursor [Sus scrofa]	NP_001028187.3 (+1)	85 kDa	1	0.188	12	30	208	142441	135694	126607	107950	0.795536	0.757858	0.933033	0.888843	0.0308564	0.843818
isoaspartyl peptidase/L-asparaginase isoform X1 [Sus scrofa]	XP_003122673.2 (+1)	32 kDa	1	0.479	11	34	248	98647.9	116502	136638	171756	1.47427	1.7411	1.17283	1.38511	0.0327273	1.44333
arylsulfatase A precursor [Sus scrofa]	NP_999098.1	54 kDa	1	0.221	10	29	211	168221	129267	138545	160254	1.23971	0.952638	1.07177	0.823591	0.820364	1.02193
hexokinase-1 [Sus scrofa]	NP_001230113.1	102 kDa	1	0.282	23	49	153	164759	161369	145433	110218	0.68302	0.668964	0.90125	0.882703	0.0408004	0.783984
sperm-associated acrosin inhibitor precursor [Sus scrofa]	NP_999042.1 (+6)	11 kDa	1	0.309	3	7	151	343512	296979	378517	311744	1.04972	0.907519	1.27456	1.10191	0.351477	1.08343
izumo sperm-egg fusion protein 4 isoform X1 [Sus scrofa]	XP_003123069.1 (+4)	25 kDa	1	0.271	7	21	222	74761.1	90774.5	118950	162491	1.79005	2.17347	1.31039	1.59107	0.0289756	1.71625
LOW QUALITY PROTEIN: polycystic kidney disease and receptor for egg jelly-related protein [Sus scrofa]	XP_020948754.1	257 kDa	1	0.158	30	66	189	134757	105728	102127	88292.3	0.835088	0.655197	0.965936	0.757858	0.0576525	0.80352
calmodulin [Sus scrofa]	NP_001231138.1 (+2)	17 kDa	1	0.53	7	21	115	69754.6	65083.3	88292.3	100025	1.53688	1.43396	1.3566	1.26576	0.00619213	1.3983
ras-related protein Rab-2A [Sus scrofa]	XP_001926739.2	24 kDa	1	0.514	8	19	197	140479	129267	113317	82952.6	0.641713	0.590496	0.876606	0.806642	0.0276644	0.728864
heat shock protein HSP 90-alpha [Sus scrofa]	NP_999138.1	85 kDa	1	0.241	17	37	161	125733	123145	114898	105728	0.858565	0.840896	0.933033	0.913831	0.0140312	0.886582
seminal plasma protein pB1 precursor [Sus scrofa]	NP_998997.1	15 kDa	1	0.308	4	9	92	90774.5	69272.7	125733	190575	2.75108	2.09943	1.81504	1.38511	0.0385458	2.01267
peroxiredoxin-5, mitochondrial [Sus scrofa]	NP_999309.1	17 kDa	1	0.593	9	27	211	97966.4	114898	184083	220436	1.91853	2.25012	1.60214	1.87905	0.00630633	1.91246
tubulin polymerization-promoting protein family member 2 [Sus scrofa]	XP_003362045.1 (+1)	19 kDa	1	0.567	8	27	196	82952.6	127488	164759	249728	1.95884	3.01049	1.29235	1.98618	0.0578836	2.06197
LOW QUALITY PROTEIN: glyceraldehyde-3-phosphate dehydrogenase, testis-specific [Sus scrofa]	XP_020952890.1	44 kDa	1	0.408	13	28	121	128375	121450	132902	130167	1.07177	1.01396	1.09429	1.03526	0.0582229	1.05382
protein FAM71B [Sus scrofa]	XP_020932358.1	63 kDa	1	0.4	17	46	196	119778	117313	84695.6	84695.6	0.721965	0.707107	0.721965	0.707107	7.47406e-06	0.714536
calicin [Sus scrofa]	XP_003122047.1	67 kDa	1	0.389	20	39	148	145433	149522	124002	110985	0.742262	0.76313	0.82932	0.852635	0.00449685	0.796836
alpha-enolase isoform X1 [Sus scrofa]	XP_020950937.1 (+1)	47 kDa	1	0.316	10	29	155	63743.9	73222.5	97966.4	117313	1.60214	1.84038	1.33793	1.53688	0.011289	1.57933
sperm equatorial segment protein 1 precursor [Sus scrofa]	NP_001171402.1	40 kDa	1	0.386	13	36	187	121450	159147	176585	212927	1.33793	1.75321	1.10957	1.45397	0.0537318	1.41367
phosphatidylethanolamine-binding protein 4 precursor [Sus scrofa]	NP_001156360.1 (+3)	25 kDa	1	0.405	6	15	179	112534	108701	137588	174154	1.60214	1.54756	1.26576	1.22264	0.0239651	1.40953
phospholipid hydroperoxide glutathione peroxidase precursor [Sus scrofa]	NP_999572.1	22 kDa	1	0.437	10	25	151	159147	246290	100025	81245.5	0.329877	0.510506	0.406126	0.628507	0.00380697	0.468754
aconitate hydratase, mitochondrial precursor [Sus scrofa]	NP_999119.1	86 kDa	1	0.309	20	39	130	131072	146445	141457	147464	1.00696	1.12506	0.965936	1.07923	0.302671	1.04429
hyaluronidase PH-20 [Sus scrofa]	NP_999176.1	56 kDa	1	0.306	13	29	114	124864	134757	153726	148489	1.10191	1.18921	1.14076	1.23114	0.00980195	1.16576
tektin-3 [Sus scrofa]	XP_020923552.1	56 kDa	1	0.361	15	32	135	137588	127488	113317	93326.6	0.732043	0.678302	0.888843	0.823591	0.0184676	0.780695
polycystic kidney disease 2-like 2 protein [Sus scrofa]	XP_020940493.1	74 kDa	1	0.192	11	27	110	114105	110218	112534	80684.3	0.732043	0.707107	1.02101	0.986233	0.191866	0.861599
Alstrom syndrome protein 1 isoform X1 [Sus scrofa]	XP_005662521.1 (+2)	482 kDa	1	0.126	44	68	143	90774.5	102127	112534	150562	1.47427	1.65864	1.10191	1.23971	0.0583701	1.36863
leucine-rich repeat-containing protein 37A-like isoform X1 [Sus scrofa]	XP_020922489.1	250 kDa	1	0.0705	15	30	147	94629.3	81245.5	92681.9	71220.3	0.876606	0.752623	1.14076	0.97942	0.501132	0.937353
calcium-binding tyrosine phosphorylation-regulated protein isoform 2 [Sus scrofa]	NP_001335695.1	41 kDa	1	0.277	10	25	112	113317	132902	168221	211456	1.59107	1.86607	1.26576	1.48452	0.0214376	1.55185
actin-related protein T2 [Sus scrofa]	XP_003127560.1	42 kDa	1	0.43	16	34	124	179050	185364	135694	128375	0.692555	0.716978	0.732043	0.757858	0.000268759	0.724858
trifunctional enzyme subunit alpha, mitochondrial [Sus scrofa]	NP_999127.1	83 kDa	1	0.287	19	45	118	113317	124002	147464	126607	1.02101	1.11729	1.18921	1.30134	0.0763895	1.15721
testis-specific gene 10 protein isoform X1 [Sus scrofa]	XP_020942857.1 (+9)	104 kDa	1	0.23	20	38	116	208545	141457	68794.2	62432.1	0.441352	0.29937	0.486327	0.329877	0.000835835	0.389231
triosephosphate isomerase [Sus scrofa]	NP_001032228.1	27 kDa	1	0.435	9	21	119	99334	109457	127488	125733	1.1487	1.26576	1.16473	1.28343	0.00817611	1.21565
phosphoglycerate kinase 2 [Sus scrofa]	NP_998947.1	45 kDa	1	0.201	8	21	81	198668	221969	221969	229797	1.03526	1.15669	1	1.11729	0.121715	1.07731
acrosin-binding protein [Sus scrofa]	XP_003126581.1	61 kDa	1	0.258	10	20	70	107950	95950.3	102127	112534	1.17283	1.04247	1.06437	0.946058	0.312067	1.05643
LOW QUALITY PROTEIN: dynein heavy chain 8, axonemal [Sus scrofa]	XP_020954316.1	541 kDa	1	0.0998	42	61	101	102127	104273	85284.7	74761.1	0.716978	0.732043	0.817902	0.835088	0.00485208	0.775503
major seminal plasma glycoprotein PSP-II precursor [Sus scrofa]	NP_999001.1	15 kDa	1	0.577	6	17	137	135694	145433	60305.4	72214.5	0.496546	0.532185	0.41466	0.444421	0.000268746	0.471953
transitional endoplasmic reticulum ATPase [Sus scrofa]	NP_999445.1	89 kDa	1	0.308	19	38	107	96617.7	141457	172951	170569	1.20581	1.76541	1.22264	1.79005	0.0555663	1.49598
fibrous sheath-interacting protein 2 [Sus scrofa]	XP_020931131.1	782 kDa	1	0.0551	32	43	59	124864	139509	86475.3	89524.8	0.641713	0.716978	0.619854	0.692555	0.000663327	0.667775
F-actin-capping protein subunit beta [Sus scrofa]	NP_001106915.1 (+1)	31 kDa	1	0.342	10	21	76	294927	425854	353169	348307	0.817902	1.18099	0.82932	1.19748	0.955334	1.00642
trifunctional enzyme subunit beta, mitochondrial [Sus scrofa]	NP_001335901.1	51 kDa	1	0.368	15	34	114	110218	97289.7	118950	120611	1.23971	1.09429	1.22264	1.07923	0.0322284	1.15897
60 kDa heat shock protein, mitochondrial [Sus scrofa]	NP_001241645.1	61 kDa	1	0.232	14	32	104	158048	184083	211456	249728	1.3566	1.58008	1.1487	1.33793	0.027451	1.35583
cytochrome c [Sus scrofa]	NP_001123442.1	12 kDa	1	0.324	4	8	79	110985	142441	189259	292890	2.05623	2.63902	1.32869	1.70527	0.0441354	1.9323
cAMP-dependent protein kinase type II-alpha regulatory subunit [Sus scrofa]	NP_999423.2	45 kDa	1	0.404	13	28	114	160254	149522	161369	184083	1.23114	1.1487	1.07923	1.00696	0.0932729	1.11651
cytosolic 5'-nucleotidase 1B isoform X1 [Sus scrofa]	XP_005655317.1	72 kDa	1	0.202	10	17	64	170569	143431	123145	109457	0.76313	0.641713	0.858565	0.721965	0.0111211	0.746343
LOW QUALITY PROTEIN: maestro heat-like repeat-containing protein family member 2B [Sus scrofa]	XP_003133959.4	184 kDa	1	0.107	17	28	88	94629.3	80684.3	80684.3	61572.6	0.76313	0.650671	1	0.852635	0.0888306	0.816609
LOW QUALITY PROTEIN: dynein heavy chain 17, axonemal [Sus scrofa]	XP_020922184.1	508 kDa	1	0.0773	31	45	76	146445	144429	123145	103552	0.716978	0.707107	0.852635	0.840896	0.010954	0.779404
mitochondria-eating protein [Sus scrofa]	NP_001171386.1	63 kDa	1	0.254	14	27	96	254976	214408	169391	197296	0.920188	0.773782	0.790041	0.664343	0.0269003	0.787089
malate dehydrogenase, mitochondrial [Sus scrofa]	NP_001231082.1	36 kDa	1	0.453	12	30	107	97289.7	108701	123145	138545	1.27456	1.42405	1.13288	1.26576	0.0192045	1.27431
profilin-3 [Sus scrofa]	XP_013847647.1	15 kDa	1	0.416	7	19	109	163621	156956	153726	187951	1.19748	1.1487	0.97942	0.939523	0.369986	1.06628
T-complex protein 1 subunit epsilon [Sus scrofa]	NP_001265708.1 (+1)	60 kDa	1	0.205	11	26	69	149522	180295	181549	198668	1.10191	1.32869	1.00696	1.21419	0.101174	1.16294
14-3-3 protein zeta/delta isoform X1 [Sus scrofa]	XP_001927263.3 (+3)	28 kDa	1	0.355	9	27	92	168221	207105	262144	231395	1.11729	1.37554	1.26576	1.55833	0.0382638	1.32923
acrosin precursor [Sus scrofa]	NP_999198.1	44 kDa	1	0.257	8	18	119	159147	125733	116502	110985	0.882703	0.697372	0.926588	0.732043	0.0425159	0.809676
voltage-dependent anion-selective channel protein 2 [Sus scrofa]	NP_999534.1 (+1)	32 kDa	1	0.408	11	24	107	201441	345901	108701	77397.5	0.223756	0.384219	0.314253	0.539614	0.00246278	0.365461
tektin-5 [Sus scrofa]	XP_003354660.2	57 kDa	1	0.312	13	23	85	147464	143431	108701	68319	0.476319	0.463294	0.757858	0.737135	0.0165192	0.608651
T-complex protein 1 subunit alpha [Sus scrofa]	NP_001230356.1	60 kDa	1	0.275	13	31	109	109457	119778	117313	118129	0.986233	1.07923	0.97942	1.07177	0.356608	1.02916
T-complex protein 1 subunit gamma [Sus scrofa]	NP_001231109.1	61 kDa	1	0.327	16	28	95	92041.7	93326.6	88906.4	96617.7	1.03526	1.04972	0.952638	0.965936	0.973171	1.00089
pyruvate dehydrogenase E1 component subunit beta, mitochondrial [Sus scrofa]	NP_001231327.1	39 kDa	1	0.25	7	19	95	98647.9	118129	148489	156956	1.32869	1.59107	1.25701	1.50525	0.0121331	1.4205
LOW QUALITY PROTEIN: huntingtin-interacting protein 1 [Sus scrofa]	XP_020941973.1	116 kDa	1	0.138	12	21	95	131072	115698	119778	125733	1.08673	0.959264	1.03526	0.913831	0.976632	0.998774
acrosomal protein SP-10 precursor [Sus scrofa]	NP_001182249.1 (+3)	29 kDa	1	0.0882	2	7	28	174154	172951	187951	288858	1.67018	1.65864	1.08673	1.07923	0.112399	1.37369
pyruvate dehydrogenase E1 component subunit alpha, somatic form, mitochondrial [Sus scrofa]	XP_003360292.2	43 kDa	1	0.3	13	26	85	168221	134757	148489	158048	1.17283	0.939523	1.10191	0.882703	0.744709	1.02424
protein FAM166A [Sus scrofa]	XP_020936851.1	36 kDa	1	0.375	10	15	68	118129	100721	104998	95287.5	0.946058	0.806642	1.04247	0.888843	0.209309	0.921002
pancreatic secretory granule membrane major glycoprotein GP2 isoform X1 [Sus scrofa]	XP_005662159.1	58 kDa	1	0.229	10	23	94	101421	78478	160254	234625	2.9897	2.31338	2.04202	1.58008	0.0249632	2.2313
voltage-dependent anion-selective channel protein 3 isoform X1 [Sus scrofa]	XP_020932966.1 (+1)	31 kDa	1	0.472	11	28	102	137588	214408	79023.8	57052.4	0.266093	0.41466	0.368567	0.574349	0.00266502	0.405917
T-complex protein 1 subunit delta [Sus scrofa]	XP_003125148.1	58 kDa	1	0.291	14	28	66	128375	141457	129267	136638	0.965936	1.06437	0.913831	1.00696	0.726723	0.987773
T-complex protein 1 subunit beta [Sus scrofa]	NP_001163991.1 (+1)	57 kDa	1	0.409	15	35	81	96617.7	97289.7	90774.5	96617.7	0.993092	1	0.933033	0.939523	0.150824	0.966412
stress-70 protein, mitochondrial [Sus scrofa]	XP_005661752.1	74 kDa	1	0.265	13	26	82	74244.7	69754.6	82379.6	87682.4	1.25701	1.18099	1.18099	1.10957	0.00905689	1.18214
LOW QUALITY PROTEIN: T-complex protein 1 subunit theta [Sus scrofa]	XP_003358947.2	60 kDa	1	0.314	15	29	90	124002	137588	128375	124864	0.907519	1.00696	0.933033	1.03526	0.402452	0.970693
alpha-mannosidase 2C1 isoform X1 [Sus scrofa]	XP_001924224.1 (+1)	116 kDa	1	0.2	16	29	86	124002	87076.8	75804.7	66450.8	0.76313	0.535887	0.870551	0.61132	0.0270174	0.695222
T-complex protein 1 subunit eta [Sus scrofa]	NP_001163993.1	59 kDa	1	0.381	16	29	82	83529.6	100721	99334	93975.7	0.933033	1.12506	0.986233	1.18921	0.398819	1.05838
glycerol kinase isoform X4 [Sus scrofa]	XP_005673581.2 (+2)	61 kDa	1	0.19	9	21	71	81245.5	90774.5	94629.3	70728.3	0.779165	0.870551	1.04247	1.16473	0.706326	0.964229
spermatid-specific manchette-related protein 1 isoform X3 [Sus scrofa]	XP_020920344.1	30 kDa	1	0.408	9	24	82	175365	194579	172951	116502	0.598739	0.664343	0.888843	0.986233	0.0999383	0.784539
10 kDa heat shock protein, mitochondrial [Sus scrofa]	NP_999472.1	11 kDa	1	0.549	6	17	72	90774.5	163621	244589	350730	2.14355	3.86375	1.49485	2.69447	0.0539116	2.54915
tektin-2 [Sus scrofa]	XP_003127835.1 (+1)	50 kDa	1	0.353	13	22	64	98647.9	97966.4	103552	100025	1.02101	1.01396	1.05702	1.04972	0.0439372	1.03543
collagen alpha-1(XVIII) chain isoform X1 [Sus scrofa]	XP_020927188.1 (+5)	179 kDa	1	0.0826	12	22	88	93326.6	79573.5	164759	176585	2.21914	1.89212	2.07053	1.76541	0.0021852	1.9868
pyruvate kinase PKM isoform X7 [Sus scrofa]	XP_005666244.1 (+8)	58 kDa	1	0.318	14	28	79	101421	101421	139509	143431	1.41421	1.41421	1.37554	1.37554	4.96871e-05	1.39488
tektin-4 [Sus scrofa]	XP_020942531.1	52 kDa	1	0.425	16	28	80	154795	125733	112534	97289.7	0.773782	0.628507	0.895025	0.726986	0.0216533	0.756075
protein FAM71E2 [Sus scrofa]	XP_020953233.1	99 kDa	1	0.197	16	29	82	137588	140479	129267	159147	1.13288	1.15669	0.920188	0.939523	0.591699	1.03732
glia-derived nexin precursor [Sus scrofa]	NP_999452.1	44 kDa	1	0.267	10	20	56	79573.5	69754.6	124002	126607	1.81504	1.59107	1.77769	1.55833	0.00180322	1.68553
dihydrolipoyllysine-residue acetyltransferase component of pyruvate dehydrogenase complex, mitochondrial precursor [Sus scrofa]	NP_999159.1	69 kDa	1	0.269	13	29	92	106464	120611	142441	144429	1.19748	1.3566	1.18099	1.33793	0.00998521	1.26825
cathepsin F isoform X1 [Sus scrofa]	XP_003122543.3 (+2)	54 kDa	1	0.22	10	22	73	86475.3	81245.5	92041.7	114105	1.40444	1.31951	1.13288	1.06437	0.0621394	1.2303
cytochrome c oxidase subunit 5A, mitochondrial [Sus scrofa]	XP_005666204.1	17 kDa	1	0.164	3	9	63	145433	124002	136638	161369	1.30134	1.10957	1.10191	0.939523	0.223902	1.11308
spermatogenesis-associated protein 31D1 [Sus scrofa]	XP_005660237.2	176 kDa	1	0.0838	13	28	54	129267	138545	120611	151609	1.09429	1.17283	0.870551	0.933033	0.816867	1.01768
major seminal plasma glycoprotein PSP-I precursor [Sus scrofa]	NP_999002.1	15 kDa	1	0.632	7	16	86	156956	144429	113317	124002	0.858565	0.790041	0.784584	0.721965	0.00479011	0.788789
actin-like protein 7A [Sus scrofa]	XP_001924348.1	49 kDa	1	0.314	10	24	90	95287.5	98647.9	94629.3	92681.9	0.939523	0.972655	0.959264	0.993092	0.0574611	0.966134
T-complex protein 1 subunit zeta [Sus scrofa]	XP_005662075.1	58 kDa	1	0.269	12	23	72	92681.9	102837	90774.5	91405.9	0.888843	0.986233	0.882703	0.97942	0.10124	0.9343
nuclear pore membrane glycoprotein 210-like [Sus scrofa]	XP_020945454.1	212 kDa	1	0.0915	16	23	60	100721	84695.6	75281.1	59064.4	0.697372	0.586417	0.888843	0.747425	0.0230804	0.730014
adenylate kinase isoenzyme 1 [Sus scrofa]	XP_003122225.3 (+1)	22 kDa	1	0.278	5	11	82	105728	134757	96617.7	77397.5	0.574349	0.732043	0.716978	0.913831	0.03162	0.7343
enoyl-CoA hydratase, mitochondrial [Sus scrofa]	NP_001177104.1	31 kDa	1	0.283	6	16	61	75281.1	102837	99334	104273	1.01396	1.38511	0.965936	1.31951	0.204565	1.17113
LOW QUALITY PROTEIN: EF-hand calcium-binding domain-containing protein 6 [Sus scrofa]	XP_020947068.1	167 kDa	1	0.146	17	25	66	56658.3	57449.2	56658.3	58656.4	1.02101	1.03526	0.986233	1	0.401062	1.01063
cAMP-dependent protein kinase type I-alpha regulatory subunit [Sus scrofa]	NP_999191.1 (+2)	43 kDa	1	0.25	8	15	48	93326.6	92041.7	85284.7	89524.8	0.972655	0.959264	0.926588	0.913831	0.0255288	0.943085
phosphoglycerate mutase 2 [Sus scrofa]	NP_001128440.1 (+4)	29 kDa	1	0.3	8	24	78	103552	131984	140479	150562	1.14076	1.45397	1.06437	1.3566	0.0683367	1.25393
coiled-coil domain-containing protein 136 isoform X4 [Sus scrofa]	XP_005657823.1 (+5)	138 kDa	1	0.125	12	21	48	147464	118129	85284.7	84695.6	0.716978	0.574349	0.721965	0.578344	0.00339925	0.647909
LOW QUALITY PROTEIN: equatorin [Sus scrofa]	XP_020940725.1	32 kDa	1	0.174	4	7	72	148489	144429	131984	125733	0.870551	0.846745	0.913831	0.888843	0.00347365	0.879993
citrate synthase, mitochondrial precursor [Sus scrofa]	NP_999441.1 (+2)	52 kDa	1	0.125	6	15	56	161369	193235	218913	220436	1.14076	1.36604	1.13288	1.3566	0.0311406	1.24907
fructose-bisphosphate aldolase A isoform X4 [Sus scrofa]	XP_020943659.1 (+3)	39 kDa	1	0.451	12	25	67	71220.3	88906.4	103552	116502	1.31039	1.6358	1.16473	1.45397	0.0301894	1.39123
cytochrome c oxidase subunit 5B, mitochondrial precursor [Sus scrofa]	NP_001007518.1	14 kDa	1	0.256	5	12	50	107950	158048	201441	275177	1.7411	2.54912	1.27456	1.86607	0.0472091	1.85771
polyubiquitin-B [Sus scrofa]	NP_001098779.1 (+9)	26 kDa	1	0.148	3	8	71	109457	104273	191901	193235	1.85318	1.76541	1.84038	1.75321	7.04067e-05	1.80304
78 kDa glucose-regulated protein isoform X2 [Sus scrofa]	XP_001927830.4 (+1)	72 kDa	1	0.31	14	24	105	107204	95950.3	133826	148489	1.54756	1.38511	1.39474	1.24833	0.00758689	1.39394
cytochrome c oxidase subunit 4 isoform 1, mitochondrial [Sus scrofa]	XP_020949364.1 (+1)	20 kDa	1	0.32	5	14	64	154795	187951	155872	152664	0.812252	0.986233	0.82932	1.00696	0.171602	0.90869
cytochrome b-c1 complex subunit 2, mitochondrial [Sus scrofa]	XP_003124603.3	48 kDa	1	0.382	13	25	63	79573.5	79023.8	74244.7	81245.5	1.02811	1.02101	0.939523	0.933033	0.499437	0.98042
ADP/ATP translocase 4 [Sus scrofa]	XP_003129255.3	36 kDa	1	0.387	13	25	67	138545	153726	136638	111757	0.726986	0.806642	0.888843	0.986233	0.0763415	0.852176
sperm acrosome membrane-associated protein 3 precursor [Sus scrofa]	NP_001171399.1	18 kDa	1	0.239	4	10	72	201441	180295	182812	248003	1.37554	1.23114	1.01396	0.907519	0.299287	1.13204
programmed cell death 6-interacting protein isoform X2 [Sus scrofa]	XP_020927281.1	97 kDa	1	0.236	19	28	59	75804.7	80127	163621	161369	2.01391	2.12874	2.04202	2.15846	6.99302e-05	2.08578
dipeptidyl peptidase 4 [Sus scrofa]	NP_999422.1	88 kDa	1	0.104	7	18	45	73731.8	72214.5	129267	134757	1.86607	1.82766	1.79005	1.75321	5.93928e-05	1.80925
cytochrome b-c1 complex subunit 1, mitochondrial isoform X4 [Sus scrofa]	XP_001926664.3 (+3)	53 kDa	1	0.256	10	19	54	149522	135694	127488	137588	1.01396	0.920188	0.939523	0.852635	0.131225	0.931576
cytosol aminopeptidase isoform X2 [Sus scrofa]	XP_003356918.4 (+1)	56 kDa	1	0.245	11	20	57	102837	94629.3	104273	107950	1.14076	1.04972	1.10191	1.01396	0.0715891	1.07659
L-lactate dehydrogenase C chain [Sus scrofa]	NP_001182704.1 (+2)	36 kDa	1	0.322	11	25	69	145433	182812	223513	207105	1.13288	1.42405	1.22264	1.53688	0.037569	1.32911
NADH-ubiquinone oxidoreductase 75 kDa subunit, mitochondrial [Sus scrofa]	XP_003133651.1 (+1)	80 kDa	1	0.293	17	25	41	100025	98647.9	94629.3	93975.7	0.952638	0.939523	0.959264	0.946058	0.00127005	0.949371
actin-related protein T3 [Sus scrofa]	XP_003358716.1	41 kDa	1	0.202	7	15	55	101421	97289.7	77935.9	79573.5	0.817902	0.784584	0.80107	0.768438	0.000296941	0.792998
zona pellucida-binding protein 2 isoform X1 [Sus scrofa]	XP_005653969.1	37 kDa	1	0.209	6	16	50	104998	85284.7	81810.6	86475.3	1.01396	0.823591	0.959264	0.779165	0.151472	0.893995
membrane metallo-endopeptidase-like 1 [Sus scrofa]	XP_020950866.1	95 kDa	1	0.139	12	21	49	127488	129267	118950	143431	1.10957	1.12506	0.920188	0.933033	0.717372	1.02196
outer dense fiber protein 1 [Sus scrofa]	NP_999420.1	30 kDa	1	0.267	6	8	44	54350.3	49667	28526.2	27175.1	0.547147	0.5	0.574349	0.524858	8.78244e-05	0.536589
sperm acrosome membrane-associated protein 1 precursor [Sus scrofa]	NP_001177176.1	32 kDa	1	0.244	5	12	67	174154	135694	126607	98647.9	0.726986	0.566442	0.933033	0.726986	0.0399673	0.738362
ropporin-1A isoform X1 [Sus scrofa]	XP_020924027.1 (+1)	24 kDa	1	0.297	5	10	25	189259	153726	123145	115698	0.752623	0.61132	0.80107	0.650671	0.00669577	0.703921
vitamin K-dependent protein S [Sus scrofa]	XP_020926395.1	75 kDa	1	0.173	11	21	58	154795	121450	174154	170569	1.40444	1.10191	1.43396	1.12506	0.0573656	1.26634
endoplasmin precursor [Sus scrofa]	NP_999268.1 (+1)	93 kDa	1	0.179	13	23	51	138545	141457	244589	218913	1.54756	1.58008	1.72907	1.76541	0.00119507	1.65553
coiled-coil domain-containing protein 151 [Sus scrofa]	XP_005654823.1	72 kDa	1	0.284	15	23	47	87682.4	87076.8	100721	127488	1.46409	1.45397	1.15669	1.1487	0.0407228	1.30586
lysozyme-like protein 4 [Sus scrofa]	XP_020926779.1	16 kDa	1	0.297	3	7	54	212927	165905	174154	208545	1.25701	0.97942	1.04972	0.817902	0.793621	1.02601
ATP synthase subunit O, mitochondrial precursor [Sus scrofa]	NP_001038071.1	23 kDa	1	0.263	5	14	41	82952.6	127488	147464	152664	1.19748	1.84038	1.15669	1.77769	0.0742035	1.49306
prohibitin-2 [Sus scrofa]	NP_001230485.1	33 kDa	1	0.278	8	16	37	93326.6	101421	119778	134757	1.32869	1.44393	1.18099	1.28343	0.0108389	1.30926
ras-related protein Rab-11B [Sus scrofa]	NP_001231804.1	24 kDa	1	0.486	9	14	49	102837	97966.4	137588	134757	1.37554	1.31039	1.40444	1.33793	0.00042312	1.35708
membrane cofactor protein-like [Sus scrofa]	XP_003482715.2	49 kDa	1	0.0654	3	5	50	158048	193235	185364	171756	0.888843	1.08673	0.959264	1.17283	0.700538	1.02692
hormone-sensitive lipase isoform X1 [Sus scrofa]	XP_013844054.2 (+1)	89 kDa	1	0.188	12	14	34	118129	93326.6	92681.9	86475.3	0.926588	0.732043	0.993092	0.784584	0.102908	0.859077
cilia- and flagella-associated protein 45 isoform X1 [Sus scrofa]	XP_020945245.1 (+2)	65 kDa	1	0.137	8	14	35	114898	120611	135694	177813	1.47427	1.54756	1.12506	1.18099	0.0508244	1.33197
hemoglobin subunit beta [Sus scrofa]	NP_001138313.1	16 kDa	1	0.571	8	14	57	70728.3	78478	95950.3	111757	1.42405	1.58008	1.22264	1.3566	0.0129315	1.39584
ezrin [Sus scrofa]	XP_013847913.2	69 kDa	1	0.185	9	12	43	86475.3	76862.9	142441	140479	1.82766	1.6245	1.85318	1.64718	0.00112671	1.73813
peroxiredoxin-1 [Sus scrofa]	XP_020952401.1 (+2)	22 kDa	1	0.291	6	15	58	87682.4	97289.7	305328	290867	2.9897	3.31728	3.13834	3.4822	0.000240924	3.23188
cytochrome c oxidase subunit II (mitochondrion) [Sus scrofa]	NP_008637.1 (+5)	26 kDa	1	0.0786	2	6	21	169391	146445	73731.8	74761.1	0.510506	0.441352	0.503478	0.435275	0.00011819	0.472653
NADH dehydrogenase [ubiquinone] flavoprotein 2, mitochondrial [Sus scrofa]	NP_001090944.2	27 kDa	1	0.233	5	11	57	66450.8	63303.6	71220.3	81245.5	1.28343	1.22264	1.12506	1.07177	0.0344508	1.17572
saccharopine dehydrogenase-like oxidoreductase [Sus scrofa]	NP_001231318.1	47 kDa	1	0.226	8	15	40	180295	176585	143431	108701	0.615572	0.602904	0.812252	0.795536	0.0137685	0.706566
membrane-spanning 4-domains subfamily A member 14 [Sus scrofa]	XP_020938633.1	103 kDa	1	0.179	13	21	38	146445	189259	186653	253214	1.33793	1.72907	0.986233	1.27456	0.11835	1.33195
LOW QUALITY PROTEIN: speriolin [Sus scrofa]	XP_020946207.1	60 kDa	1	0.138	6	12	39	102127	76332	105728	108701	1.42405	1.06437	1.38511	1.03526	0.114298	1.2272
lon protease homolog, mitochondrial [Sus scrofa]	NP_001230149.1	107 kDa	1	0.134	11	23	46	71715.6	73222.5	84110.6	75281.1	1.02811	1.04972	1.1487	1.17283	0.0684465	1.09984
superoxide dismutase [Mn], mitochondrial [Sus scrofa]	NP_999292.2	25 kDa	1	0.207	5	11	33	76332	105728	127488	155872	1.47427	2.04202	1.20581	1.67018	0.0424884	1.59807
heat shock 70 kDa protein 13 [Sus scrofa]	XP_001924955.1	52 kDa	1	0.236	10	16	46	65083.3	60305.4	93975.7	119778	1.98618	1.84038	1.55833	1.44393	0.0108962	1.7072
cAMP-dependent protein kinase catalytic subunit alpha isoform X1 [Sus scrofa]	XP_003123401.1 (+1)	41 kDa	1	0.154	7	12	33	153726	168221	155872	150562	0.895025	0.97942	0.926588	1.01396	0.18008	0.953748
V-type proton ATPase catalytic subunit A [Sus scrofa]	NP_001004042.1	68 kDa	1	0.175	8	18	43	118950	107204	98647.9	109457	1.02101	0.920188	0.920188	0.82932	0.142781	0.922677
ADP/ATP translocase 3 [Sus scrofa]	NP_999583.1	33 kDa	1	0.255	5	10	51	87076.8	100721	105728	76862.9	0.76313	0.882703	1.04972	1.21419	0.833366	0.977436
LOW QUALITY PROTEIN: heat shock-related 70 kDa protein 2 [Sus scrofa]	XP_003356782.2	70 kDa	1	0.244	9	17	92	90147.5	90147.5	100025	109457	1.21419	1.21419	1.10957	1.10957	0.0127087	1.16188
MICOS complex subunit MIC60 isoform X2 [Sus scrofa]	XP_003481218.3 (+6)	83 kDa	1	0.224	15	25	49	114105	120611	132902	156956	1.30134	1.37554	1.10191	1.16473	0.032509	1.23588
neutral alpha-glucosidase AB precursor [Sus scrofa]	NP_999069.1 (+3)	107 kDa	1	0.135	12	18	36	88906.4	80684.3	95950.3	92041.7	1.14076	1.03526	1.18921	1.07923	0.0463248	1.11112
isocitrate dehydrogenase [NAD] subunit alpha, mitochondrial [Sus scrofa]	XP_001927373.4	40 kDa	1	0.303	9	21	43	175365	187951	201441	208545	1.10957	1.18921	1.07177	1.1487	0.0142903	1.12981
LOW QUALITY PROTEIN: fibronectin type III domain-containing protein 8 [Sus scrofa]	XP_003358202.2	36 kDa	1	0.321	9	17	38	193235	208545	139509	119778	0.574349	0.619854	0.668964	0.721965	0.00155327	0.646283
serine/threonine-protein phosphatase with EF-hands 1 isoform X2 [Sus scrofa]	XP_013841427.1 (+3)	75 kDa	1	0.193	11	18	39	175365	150562	124864	104273	0.692555	0.594604	0.82932	0.712025	0.00892616	0.707126
cytochrome c oxidase subunit 6C [Sus scrofa]	NP_001090942.2 (+1)	9 kDa	1	0.267	3	6	26	341139	462791	437827	397336	0.858565	1.16473	0.946058	1.28343	0.563599	1.0632
syntaxin-binding protein 2 isoform X2 [Sus scrofa]	XP_003123198.2	66 kDa	1	0.202	11	17	29	116502	104998	143431	137588	1.31039	1.18099	1.36604	1.23114	0.00701462	1.27214
protein FAM71A [Sus scrofa]	XP_003130457.2	64 kDa	1	0.169	10	22	50	128375	154795	135694	127488	0.823591	0.993092	0.876606	1.05702	0.325899	0.937577
peptidyl-prolyl cis-trans isomerase B [Sus scrofa]	XP_020949539.1	24 kDa	1	0.19	4	12	38	113317	124002	201441	220436	1.77769	1.94531	1.6245	1.77769	0.00126825	1.7813
sulfide:quinone oxidoreductase, mitochondrial [Sus scrofa]	NP_001231167.1 (+8)	50 kDa	1	0.227	8	13	35	101421	117313	124864	110218	0.939523	1.08673	1.06437	1.23114	0.271006	1.08044
aspartate aminotransferase, mitochondrial precursor [Sus scrofa]	NP_999093.1	47 kDa	1	0.179	8	18	41	119778	110985	137588	139509	1.25701	1.16473	1.23971	1.1487	0.0048511	1.20254
clusterin precursor [Sus scrofa]	NP_999136.1 (+8)	52 kDa	1	0.26	9	16	52	87682.4	81810.6	100025	114105	1.39474	1.30134	1.22264	1.14076	0.0164697	1.26487
succinate--CoA ligase [ADP-forming] subunit beta, mitochondrial isoform X1 [Sus scrofa]	XP_020921243.1	50 kDa	1	0.177	9	19	45	190575	239555	307452	307452	1.28343	1.61328	1.28343	1.61328	0.0181314	1.44835
sodium/potassium-transporting ATPase subunit alpha-4 [Sus scrofa]	XP_020945235.1	83 kDa	1	0.248	16	26	42	114105	124002	96617.7	68794.2	0.554785	0.602904	0.779165	0.846745	0.0222357	0.6959
glutathione S-transferase A2 [Sus scrofa]	NP_999015.2	25 kDa	1	0.265	6	13	39	73222.5	78478	316095	301124	3.83706	4.11246	4.02782	4.31691	7.44972e-05	4.07356
dihydrolipoyllysine-residue succinyltransferase component of 2-oxoglutarate dehydrogenase complex, mitochondrial precursor [Sus scrofa]	NP_999562.1	49 kDa	1	0.165	6	12	39	73222.5	77397.5	93975.7	97966.4	1.26576	1.33793	1.21419	1.28343	0.00170266	1.27533
glutathione S-transferase omega-2 [Sus scrofa]	XP_001927323.2	25 kDa	1	0.167	4	9	33	368167	294927	117313	108701	0.368567	0.295248	0.397768	0.31864	9.87375e-05	0.345056
EF-hand domain-containing protein 1 isoform X1 [Sus scrofa]	XP_001928795.3	74 kDa	1	0.161	9	15	24	107950	108701	107950	77935.9	0.716978	0.721965	0.993092	1	0.174023	0.858009
glycerol-3-phosphate dehydrogenase, mitochondrial isoform X1 [Sus scrofa]	XP_020931434.1 (+5)	81 kDa	1	0.144	9	14	31	131984	123145	100721	81810.6	0.664343	0.619854	0.817902	0.76313	0.00816645	0.716307
tektin-1 [Sus scrofa]	XP_003131920.4 (+3)	48 kDa	1	0.1	4	7	16	106464	80127	79573.5	93326.6	1.16473	0.876606	0.993092	0.747425	0.581958	0.945464
dynein light chain 2, cytoplasmic [Sus scrofa]	XP_003131683.1 (+1)	10 kDa	1	0.247	2	6	19	110218	109457	129267	140479	1.28343	1.27456	1.18099	1.17283	0.00453726	1.22795
cathepsin B precursor [Sus scrofa]	NP_001090927.1 (+6)	37 kDa	1	0.17	5	10	49	79023.8	77935.9	104273	130167	1.67018	1.64718	1.33793	1.31951	0.0140199	1.4937
L-lactate dehydrogenase A-like 6B [Sus scrofa]	NP_001302607.1	42 kDa	1	0.134	5	10	23	221969	229797	246290	236257	1.02811	1.06437	1.07177	1.10957	0.0262517	1.06846
long-chain-fatty-acid--CoA ligase ACSBG2 [Sus scrofa]	XP_020939653.1	73 kDa	1	0.166	8	16	47	70728.3	72214.5	70728.3	71220.3	0.986233	1.00696	0.97942	1	0.355539	0.993152
hemoglobin subunit alpha [Sus scrofa]	XP_020942625.1 (+1)	15 kDa	1	0.148	2	7	25	80127	93975.7	104273	128375	1.36604	1.60214	1.10957	1.30134	0.0426782	1.34477
protein DJ-1 [Sus scrofa]	NP_001072131.1	20 kDa	1	0.349	5	10	30	102837	135694	147464	184083	1.3566	1.79005	1.08673	1.43396	0.0637663	1.41684
pro-epidermal growth factor precursor [Sus scrofa]	NP_999185.1 (+2)	134 kDa	1	0.0931	10	17	29	81245.5	72716.7	124864	136638	1.87905	1.68179	1.71713	1.53688	0.00211853	1.70371
cysteine-rich secretory protein 2 precursor [Sus scrofa]	NP_001121909.1 (+1)	27 kDa	1	0.189	4	9	38	137588	148489	143431	205674	1.38511	1.49485	0.965936	1.04247	0.182943	1.22209
sperm-associated antigen 6 [Sus scrofa]	NP_001152784.1	55 kDa	1	0.224	10	16	38	144429	138545	140479	140479	1.01396	0.972655	1.01396	0.972655	0.613789	0.993307
electron transfer flavoprotein subunit beta [Sus scrofa]	NP_001192208.1	28 kDa	1	0.322	7	12	31	80684.3	86475.3	91405.9	100025	1.15669	1.23971	1.05702	1.13288	0.0299988	1.14657
26S proteasome regulatory subunit 8 [Sus scrofa]	NP_999148.1 (+1)	46 kDa	1	0.254	8	11	26	88906.4	84695.6	92041.7	102837	1.21419	1.15669	1.08673	1.03526	0.0516103	1.12322
coiled-coil domain-containing protein 105 [Sus scrofa]	XP_003123503.2	57 kDa	1	0.101	5	10	18	165905	201441	195933	201441	1	1.21419	0.972655	1.18099	0.232397	1.09196
F-actin-capping protein subunit alpha-3 [Sus scrofa]	XP_003126496.1	35 kDa	1	0.238	7	10	22	110218	92041.7	63303.6	54728.3	0.594604	0.496546	0.687771	0.574349	0.00185936	0.588317
2-oxoglutarate dehydrogenase, mitochondrial isoform X1 [Sus scrofa]	XP_003134939.5 (+8)	117 kDa	1	0.132	10	16	32	118950	93326.6	84695.6	77935.9	0.835088	0.655197	0.907519	0.712025	0.0303128	0.777457
acetyl-CoA acetyltransferase, mitochondrial isoform X1 [Sus scrofa]	XP_005667358.1	45 kDa	1	0.176	6	14	33	74244.7	81245.5	129267	147464	1.81504	1.98618	1.59107	1.7411	0.0024426	1.78335
uncharacterized protein C19orf71 homolog [Sus scrofa]	XP_013842762.1	29 kDa	1	0.364	7	14	32	124864	95287.5	95950.3	101421	1.06437	0.812252	1.00696	0.768438	0.315365	0.913004
cytochrome c oxidase subunit 6B2 [Sus scrofa]	XP_020950666.1	11 kDa	1	0.568	5	14	34	113317	133826	168221	218913	1.6358	1.93187	1.25701	1.48452	0.0266024	1.5773
LOW QUALITY PROTEIN: cullin-associated NEDD8-dissociated protein 1 [Sus scrofa]	XP_003126410.2	136 kDa	1	0.0829	10	16	35	95287.5	89524.8	95287.5	81245.5	0.907519	0.852635	1.06437	1	0.421076	0.956131
leucine-rich repeat-containing protein 37A2-like isoform X1 [Sus scrofa]	XP_020922815.1 (+2)	95 kDa	1	0.0626	2	5	12	373306	320508	394591	273276	0.852635	0.732043	1.23114	1.05702	0.792059	0.96821
superoxide dismutase [Cu-Zn] [Sus scrofa]	NP_001177351.1	16 kDa	1	0.536	6	14	39	209996	194579	194579	282913	1.45397	1.34723	1	0.926588	0.253155	1.18195
radial spoke head protein 9 homolog isoform X1 [Sus scrofa]	XP_001929549.1	31 kDa	1	0.446	10	18	45	97289.7	97966.4	104998	106464	1.08673	1.09429	1.07177	1.07923	0.000433372	1.08301
profilin-2-like [Sus scrofa]	XP_005657584.1	17 kDa	1	0.268	4	10	23	152664	163621	114105	102127	0.624165	0.668964	0.697372	0.747425	0.0011815	0.684481
saposin-B-Val isoform X1 [Sus scrofa]	XP_005671098.1 (+5)	58 kDa	1	0.121	7	14	37	69754.6	59475.2	113317	162491	2.73208	2.32947	1.90528	1.6245	0.017922	2.14783
beta-hexosaminidase subunit beta precursor [Sus scrofa]	NP_999086.2	62 kDa	1	0.145	8	14	21	233005	191901	146445	162491	0.846745	0.697372	0.76313	0.628507	0.0106421	0.733938
NADH dehydrogenase [ubiquinone] flavoprotein 1, mitochondrial [Sus scrofa]	XP_003122486.1	51 kDa	1	0.177	8	14	34	127488	111757	118129	124864	1.11729	0.97942	1.05702	0.926588	0.665568	1.02008
inactive serine protease 54 [Sus scrofa]	XP_020949610.1	33 kDa	1	0.181	5	10	26	70728.3	70239.7	74761.1	89524.8	1.27456	1.26576	1.06437	1.05702	0.0717138	1.16543
calcium-binding tyrosine phosphorylation-regulated protein isoform 1 [Sus scrofa]	NP_001243700.2 (+1)	47 kDa	1	0.242	3	10	125	71220.3	100721	115698	154795	1.53688	2.17347	1.1487	1.6245	0.0605352	1.62089
aldose reductase [Sus scrofa]	NP_001001539.1	36 kDa	1	0.184	6	11	17	140479	174154	378517	405685	2.32947	2.88786	2.17347	2.69447	0.00264399	2.52132
LOW QUALITY PROTEIN: plastin-3 [Sus scrofa]	XP_001925971.4	71 kDa	1	0.157	9	19	38	97289.7	98647.9	140479	128375	1.30134	1.31951	1.42405	1.44393	0.00194451	1.37221
UPF0573 protein C2orf70 homolog [Sus scrofa]	XP_003481320.2	23 kDa	1	0.333	6	10	25	72214.5	70239.7	80127	89524.8	1.27456	1.23971	1.14076	1.10957	0.0165693	1.19115
fumarylacetoacetate hydrolase domain-containing protein 2 [Sus scrofa]	XP_005662358.1 (+1)	34 kDa	1	0.374	8	18	44	97966.4	83529.6	92681.9	93975.7	1.12506	0.959264	1.10957	0.946058	0.516483	1.03499
choline dehydrogenase, mitochondrial [Sus scrofa]	XP_005669704.1 (+2)	66 kDa	1	0.168	8	13	36	137588	129267	158048	154795	1.19748	1.12506	1.22264	1.1487	0.00440332	1.17347
ATP-citrate synthase isoform X1 [Sus scrofa]	XP_020921684.1 (+3)	121 kDa	1	0.142	14	23	32	175365	161369	193235	182812	1.13288	1.04247	1.19748	1.10191	0.0348268	1.11868
dynactin subunit 2 isoform X1 [Sus scrofa]	XP_020947538.1 (+2)	45 kDa	1	0.275	10	14	32	111757	95287.5	117313	133826	1.40444	1.19748	1.23114	1.04972	0.056293	1.2207
actin-like protein 9 [Sus scrofa]	XP_003480848.1	46 kDa	1	0.284	8	17	41	91405.9	74761.1	65991.8	67847.1	0.907519	0.742262	0.882703	0.721965	0.0294581	0.813612
thioredoxin domain-containing protein 3 [Sus scrofa]	XP_020919236.1	68 kDa	1	0.185	9	18	35	126607	122295	124864	127488	1.04247	1.00696	1.02101	0.986233	0.317174	1.01417
tripeptidyl-peptidase 2 isoform X1 [Sus scrofa]	XP_020921541.1 (+6)	143 kDa	1	0.0823	9	18	27	121450	110218	118950	125733	1.14076	1.03526	1.07923	0.97942	0.184246	1.05867
LOW QUALITY PROTEIN: dynein heavy chain 7, axonemal [Sus scrofa]	XP_020931475.1	462 kDa	1	0.0435	15	21	30	126607	131984	107950	95950.3	0.726986	0.757858	0.817902	0.852635	0.00505151	0.788845
calmin (calponin-like, transmembrane) [Sus scrofa]	NP_001230811.1	111 kDa	1	0.138	13	21	39	108701	90774.5	91405.9	92041.7	1.01396	0.846745	1.00696	0.840896	0.227363	0.927139
LOW QUALITY PROTEIN: fibrous sheath-interacting protein 2-like [Sus scrofa]	XP_020935527.1	773 kDa	1	0.016	11	16	22	142441	182812	106464	100721	0.550953	0.707107	0.582367	0.747425	0.00504748	0.646963
cilia- and flagella-associated protein 77 [Sus scrofa]	XP_020941135.1	39 kDa	1	0.191	6	9	26	89524.8	102837	104273	101421	0.986233	1.13288	1.01396	1.16473	0.187623	1.07445
CKLF-like MARVEL transmembrane domain-containing protein 2 isoform X1 [Sus scrofa]	XP_020949661.1 (+1)	28 kDa	1	0.0692	3	7	38	279018	402883	375903	269514	0.668964	0.965936	0.933033	1.34723	0.888924	0.978792
lysozyme-like protein 6 [Sus scrofa]	XP_020921979.1	17 kDa	1	0.0676	2	8	26	228210	402883	496007	691802	1.71713	3.03143	1.23114	2.17347	0.0730565	2.03829
elongation factor 1-alpha 1 [Sus scrofa]	NP_001090887.1 (+1)	50 kDa	1	0.104	5	9	33	114105	118950	251465	209996	1.76541	1.84038	2.11404	2.20381	0.00263463	1.98091
clathrin heavy chain 1 [Sus scrofa]	NP_001139599.1 (+3)	192 kDa	1	0.0872	10	13	22	63743.9	55878.3	63303.6	51063.3	0.913831	0.80107	1.13288	0.993092	0.608352	0.960219
proteasome subunit alpha type-7 [Sus scrofa]	NP_001230581.1	28 kDa	1	0.202	5	8	37	74244.7	82952.6	77397.5	92041.7	1.10957	1.23971	0.933033	1.04247	0.294988	1.08119
gamma-glutamyl hydrolase [Sus scrofa]	XP_001926738.1	35 kDa	1	0.145	5	9	32	153726	212927	258535	277091	1.30134	1.8025	1.21419	1.68179	0.0396536	1.49996
cylicin-2 [Sus scrofa]	XP_020931284.1	40 kDa	1	0.112	3	6	23	80684.3	126607	158048	129267	1.02101	1.60214	1.24833	1.95884	0.112292	1.45758
testis-expressed protein 101 [Sus scrofa]	XP_020950132.1	30 kDa	1	0.0882	2	5	36	218913	290867	336442	301124	1.03526	1.37554	1.15669	1.53688	0.0902093	1.27609
syntenin-1 CG9291-PB [Sus scrofa]	NP_001231343.2 (+4)	32 kDa	1	0.182	4	5	21	84695.6	82379.6	128375	121450	1.47427	1.43396	1.55833	1.51572	0.000343712	1.49557
inositol monophosphatase 1 [Sus scrofa]	NP_999381.1 (+3)	30 kDa	1	0.144	4	8	19	144429	149522	136638	174154	1.16473	1.20581	0.913831	0.946058	0.495565	1.05761
NADH dehydrogenase [ubiquinone] 1 alpha subcomplex subunit 2 [Sus scrofa]	XP_003124094.3	11 kDa	1	0.354	5	11	36	107204	131072	151609	172951	1.31951	1.61328	1.15669	1.41421	0.0290708	1.37592
prohibitin [Sus scrofa]	XP_003131608.4 (+3)	30 kDa	1	0.254	6	12	35	98647.9	100721	106464	124864	1.23971	1.26576	1.05702	1.07923	0.0583725	1.16043
radial spoke head 1 homolog isoform X1 [Sus scrofa]	XP_020926693.1	35 kDa	1	0.182	4	7	20	131984	148489	171756	209996	1.41421	1.59107	1.15669	1.30134	0.0282281	1.36583
succinate dehydrogenase [ubiquinone] flavoprotein subunit, mitochondrial isoform X1 [Sus scrofa]	XP_020932589.1 (+1)	73 kDa	1	0.176	8	12	29	117313	109457	107950	109457	1	0.933033	0.986233	0.920188	0.132774	0.959863
maestro heat-like repeat-containing protein family member 1 isoform X1 [Sus scrofa]	XP_020946054.1 (+12)	183 kDa	1	0.0535	10	15	19	202842	185364	204253	179050	0.965936	0.882703	1.10191	1.00696	0.830578	0.989375
vesicle-associated membrane protein 3 [Sus scrofa]	XP_020950929.1	11 kDa	1	0.548	6	10	39	80127	76332	70728.3	59475.2	0.779165	0.742262	0.926588	0.882703	0.0304017	0.832679
LOW QUALITY PROTEIN: uncharacterized protein LOC100525821 [Sus scrofa]	XP_020955511.1	38 kDa	1	0.151	5	8	19	103552	85877.9	163621	140479	1.6358	1.3566	1.90528	1.58008	0.0118714	1.61944
serine/threonine-protein phosphatase PP1-gamma catalytic subunit [Sus scrofa]	NP_001038025.1	37 kDa	1	0.183	6	11	36	111757	84110.6	77397.5	76862.9	0.913831	0.687771	0.920188	0.692555	0.0577402	0.803586
3-hydroxyacyl-CoA dehydrogenase type-2 isoform X2 [Sus scrofa]	XP_003135174.1 (+1)	27 kDa	1	0.295	6	13	34	98647.9	84110.6	100025	113317	1.34723	1.1487	1.18921	1.01396	0.0841427	1.17477
ATP synthase subunit gamma, mitochondrial isoform X2 [Sus scrofa]	XP_020920662.1 (+1)	33 kDa	1	0.219	6	12	30	136638	18561.2	25006.2	21321.2	1.1487	0.156041	1.34723	0.183011	0.422045	0.708746
LOW QUALITY PROTEIN: mucin-5B [Sus scrofa]	XP_020938146.1	593 kDa	1	0.0207	10	15	36	73731.8	60305.4	116502	87682.4	1.45397	1.18921	1.93187	1.58008	0.0397013	1.53878
solute carrier family 2, facilitated glucose transporter member 3 isoform X1 [Sus scrofa]	XP_020948050.1 (+1)	54 kDa	1	0.0727	5	8	23	136638	132902	118129	90774.5	0.68302	0.664343	0.888843	0.864537	0.0316909	0.775186
fumarate hydratase, mitochondrial [Sus scrofa]	NP_001230517.1 (+2)	55 kDa	1	0.0957	3	5	16	60724.9	58656.4	76862.9	84110.6	1.43396	1.38511	1.31039	1.26576	0.00264555	1.3488
glutamine synthetase [Sus scrofa]	NP_999074.1	42 kDa	1	0.284	10	15	30	109457	110218	99334	107204	0.972655	0.97942	0.90125	0.907519	0.0636002	0.940211
proteasome subunit alpha type-1 [Sus scrofa]	XP_003123013.1	30 kDa	1	0.175	5	11	22	118129	162491	185364	204253	1.25701	1.72907	1.14076	1.56917	0.0526522	1.424
phosphatidylethanolamine-binding protein 1 isoform X1 [Sus scrofa]	XP_003132938.1	21 kDa	1	0.417	6	11	35	85877.9	100721	164759	217401	2.15846	2.53151	1.6358	1.91853	0.0112923	2.06108
disintegrin and metalloproteinase domain-containing protein 5-like [Sus scrofa]	XP_020930389.1	51 kDa	1	0.124	5	8	30	128375	115698	114898	129267	1.11729	1.00696	0.993092	0.895025	0.950119	1.00309
uncharacterized protein C2orf16 homolog [Sus scrofa]	XP_005653106.2	223 kDa	1	0.0774	14	16	24	130167	119778	62866.3	66450.8	0.554785	0.510506	0.524858	0.482968	6.57348e-05	0.518279
dynein heavy chain 10, axonemal isoform X1 [Sus scrofa]	XP_020927878.1 (+9)	529 kDa	1	0.0109	4	4	7	104273	89524.8	69272.7	60305.4	0.673617	0.578344	0.773782	0.664343	0.00381038	0.672522
carboxypeptidase E precursor [Sus scrofa]	NP_001090908.1	53 kDa	1	0.185	7	13	26	171756	159147	117313	120611	0.757858	0.702222	0.737135	0.68302	0.000475404	0.720059
ubiquinol-cytochrome c reductase binding protein [Sus scrofa]	NP_001172101.1	14 kDa	1	0.252	3	5	14	101421	103552	102837	131984	1.27456	1.30134	0.993092	1.01396	0.175094	1.14574
ferritin light chain [Sus scrofa]	NP_001231060.1	20 kDa	1	0.451	6	9	38	57449.2	49323.9	62000.8	59475.2	1.20581	1.03526	1.25701	1.07923	0.0696483	1.14433
electron transfer flavoprotein subunit alpha, mitochondrial [Sus scrofa]	NP_001231332.1 (+1)	35 kDa	1	0.306	7	16	33	49323.9	60305.4	60724.9	66913.1	1.10957	1.3566	1.00696	1.23114	0.102346	1.17607
aspartate aminotransferase, cytoplasmic [Sus scrofa]	NP_999092.1	46 kDa	1	0.107	5	8	19	125733	113317	134757	152664	1.34723	1.21419	1.18921	1.07177	0.0357736	1.2056
disintegrin and metalloproteinase domain-containing protein 20-like [Sus scrofa]	XP_003128673.2	89 kDa	1	0.0359	3	5	17	246290	269514	234625	180295	0.668964	0.732043	0.870551	0.952638	0.0573418	0.806049
hsc70-interacting protein [Sus scrofa]	XP_003481579.1	41 kDa	1	0.125	4	9	23	50360.3	48983.2	97966.4	101421	2.07053	2.01391	2	1.94531	3.66075e-05	2.00744
protein FAM205A-like isoform X1 [Sus scrofa]	XP_020920974.1 (+3)	153 kDa	1	0.0424	5	8	16	400100	299044	103552	92681.9	0.309927	0.231647	0.346277	0.258816	0.000102099	0.286667
adenylate kinase 8 isoform X1 [Sus scrofa]	XP_020926480.1 (+3)	53 kDa	1	0.247	10	18	35	101421	87682.4	92041.7	90147.5	1.02811	0.888843	1.04972	0.907519	0.499264	0.968548
heat shock 70 kDa protein 12A isoform X1 [Sus scrofa]	XP_020929056.1 (+1)	79 kDa	1	0.105	7	11	25	113317	111757	103552	81245.5	0.726986	0.716978	0.926588	0.913831	0.0524227	0.821096
EF-hand domain-containing family member C2 [Sus scrofa]	XP_020935731.1	87 kDa	1	0.164	11	14	25	125733	137588	105728	84110.6	0.61132	0.668964	0.768438	0.840896	0.0122545	0.722404
amine oxidase [flavin-containing] A [Sus scrofa]	NP_001001640.1	60 kDa	1	0.15	8	14	29	160254	150562	144429	134757	0.895025	0.840896	0.959264	0.90125	0.0251232	0.899109
uncharacterized protein C12orf60 homolog [Sus scrofa]	XP_020947967.1	27 kDa	1	0.337	8	16	31	90147.5	121450	120611	133826	1.10191	1.48452	0.993092	1.33793	0.131671	1.22936
signal-regulatory protein beta-1-like [Sus scrofa]	XP_020933187.1	38 kDa	1	0.0731	2	4	9	108701	102837	131072	169391	1.64718	1.55833	1.27456	1.20581	0.0292617	1.42147
tropomyosin alpha-3 chain [Sus scrofa]	NP_001001632.1 (+9)	29 kDa	1	0.0887	3	3	5	97289.7	105728	148489	140479	1.32869	1.44393	1.40444	1.52626	0.00192348	1.42583
ATP synthase F(0) complex subunit B1, mitochondrial [Sus scrofa]	XP_003355292.1	29 kDa	1	0.172	5	9	27	163621	246290	237901	218913	0.888843	1.33793	0.965936	1.45397	0.326611	1.16167
cilia- and flagella-associated protein 58 [Sus scrofa]	XP_005671499.1	104 kDa	1	0.121	10	13	22	109457	112534	109457	125733	1.11729	1.1487	0.972655	1	0.261022	1.05966
LOW QUALITY PROTEIN: 26S proteasome non-ATPase regulatory subunit 11 [Sus scrofa]	XP_020923109.1	47 kDa	1	0.303	11	15	24	84695.6	91405.9	103552	102837	1.12506	1.21419	1.13288	1.22264	0.00678609	1.17369
1-phosphatidylinositol 4,5-bisphosphate phosphodiesterase zeta-1 isoform X1 [Sus scrofa]	XP_020946833.1	78 kDa	1	0.111	6	10	22	110218	93975.7	85284.7	76862.9	0.817902	0.697372	0.907519	0.773782	0.0195622	0.799144
EH domain-containing protein 4 [Sus scrofa]	XP_020953010.1	61 kDa	1	0.152	7	9	19	67847.1	62866.3	151609	149522	2.37841	2.20381	2.41162	2.23457	0.000134834	2.3071
ATPase inhibitor, mitochondrial precursor [Sus scrofa]	NP_001090955.1	12 kDa	1	0.148	2	3	11	126607	303219	422913	627824	2.07053	4.95883	1.39474	3.34035	0.0896454	2.94111
lysozyme-like protein 1 [Sus scrofa]	XP_020919946.1	17 kDa	1	0.0811	1	3	11	134757	167059	221969	280959	1.68179	2.08493	1.32869	1.64718	0.021459	1.68565
glyceraldehyde-3-phosphate dehydrogenase [Sus scrofa]	NP_001193288.1 (+1)	36 kDa	1	0.261	5	11	30	106464	90774.5	138545	145433	1.60214	1.36604	1.52626	1.30134	0.00755281	1.44895
LOW QUALITY PROTEIN: pyruvate dehydrogenase protein X component, mitochondrial [Sus scrofa]	XP_003122917.2	54 kDa	1	0.18	8	14	27	131072	168221	189259	211456	1.25701	1.61328	1.12506	1.44393	0.0434889	1.35982
cytochrome b-c1 complex subunit Rieske, mitochondrial [Sus scrofa]	XP_003127050.1	29 kDa	1	0.197	4	8	23	263967	215899	242900	277091	1.28343	1.04972	1.12506	0.920188	0.300771	1.0946
protein disulfide-isomerase [Sus scrofa]	XP_020922086.1	56 kDa	1	0.118	6	12	29	111757	129267	181549	194579	1.50525	1.7411	1.40444	1.6245	0.00438833	1.56882
tetratricopeptide repeat protein 25 isoform X1 [Sus scrofa]	XP_020922644.1 (+3)	82 kDa	1	0.121	7	9	20	83529.6	86475.3	90774.5	107204	1.23971	1.28343	1.04972	1.08673	0.0629272	1.1649
UBX domain-containing protein 11 isoform X1 [Sus scrofa]	XP_020951277.1 (+7)	54 kDa	1	0.208	8	11	22	73222.5	70728.3	73731.8	81245.5	1.1487	1.10957	1.04247	1.00696	0.0956485	1.07692
nucleoside diphosphate kinase B [Sus scrofa]	NP_001038075.1	17 kDa	1	0.368	5	10	25	96617.7	115698	149522	174154	1.50525	1.8025	1.29235	1.54756	0.0143464	1.53692
succinate dehydrogenase [ubiquinone] iron-sulfur subunit, mitochondrial precursor [Sus scrofa]	NP_001098423.1	32 kDa	1	0.243	7	11	23	110985	112534	115698	121450	1.07923	1.09429	1.02811	1.04247	0.0289645	1.06103
ribose-phosphate pyrophosphokinase 2 [Sus scrofa]	NP_001230730.1	35 kDa	1	0.314	8	12	20	131984	121450	251465	237901	1.95884	1.8025	2.07053	1.90528	0.000464051	1.93429
outer dense fiber protein 3 [Sus scrofa]	NP_001335468.1 (+1)	28 kDa	1	0.252	6	8	22	114105	141457	156956	172951	1.22264	1.51572	1.10957	1.37554	0.0409529	1.30587
LOW QUALITY PROTEIN: stabilizer of axonemal microtubules 1 [Sus scrofa]	XP_020918895.1	54 kDa	1	0.132	5	6	14	114105	131984	110985	107950	0.817902	0.946058	0.840896	0.972655	0.0698425	0.894378
armadillo repeat-containing protein 4 isoform X1 [Sus scrofa]	XP_020920371.1 (+3)	117 kDa	1	0.0668	6	8	10	141457	155872	124864	118950	0.76313	0.840896	0.80107	0.882703	0.00618789	0.82195
spermatogenesis-associated protein 32 [Sus scrofa]	XP_020922497.1	29 kDa	1	0.138	3	6	14	106464	113317	119778	131984	1.16473	1.23971	1.05702	1.12506	0.0311262	1.14663
aquaporin-7 [Sus scrofa]	NP_001106909.1 (+2)	36 kDa	1	0.0274	1	5	26	111757	160254	126607	106464	0.664343	0.952638	0.790041	1.13288	0.339658	0.884977
heat shock cognate 71 kDa protein [Sus scrofa]	NP_001230836.1	71 kDa	1	0.289	9	14	113	82952.6	78478	126607	128375	1.6358	1.54756	1.61328	1.52626	0.000198227	1.58073
ATP synthase subunit g, mitochondrial [Sus scrofa]	NP_001231066.1	11 kDa	1	0.515	4	8	23	74761.1	90147.5	103552	110218	1.22264	1.47427	1.1487	1.38511	0.0255744	1.30768
medium-chain specific acyl-CoA dehydrogenase, mitochondrial precursor [Sus scrofa]	NP_999204.1	46 kDa	1	0.178	7	12	32	118129	122295	133826	140479	1.1487	1.18921	1.09429	1.13288	0.00554009	1.14127
V-type proton ATPase subunit B, brain isoform [Sus scrofa]	XP_003483427.1	57 kDa	1	0.18	9	16	26	105728	102127	97966.4	108701	1.06437	1.02811	0.959264	0.926588	0.874215	0.994584
transmembrane protein 202 [Sus scrofa]	XP_005666231.1	31 kDa	1	0.336	9	12	24	119778	114105	110218	88906.4	0.779165	0.742262	0.965936	0.920188	0.0711378	0.851888
L-lactate dehydrogenase A chain isoform X1 [Sus scrofa]	XP_013849955.2 (+1)	46 kDa	1	0.173	6	10	32	101421	125733	134757	128375	1.02101	1.26576	1.07177	1.32869	0.103705	1.17181
complement factor D [Sus scrofa]	XP_013850255.1	28 kDa	1	0.398	7	11	28	56658.3	52498.9	148489	156956	2.9897	2.77022	2.82843	2.62079	0.000165961	2.80228
dynein intermediate chain 1, axonemal [Sus scrofa]	XP_020920337.1	79 kDa	1	0.147	8	11	20	139509	147464	142441	158048	1.07177	1.13288	0.965936	1.02101	0.271424	1.0479
protein bicaudal D homolog 2 isoform X1 [Sus scrofa]	XP_020943791.1 (+1)	95 kDa	0.98	0.0108	1	1	5	263967	336442	165905	136638	0.406126	0.517632	0.493116	0.628507	0.00175972	0.511345
proteasome subunit alpha type-6 [Sus scrofa]	NP_001132944.1	27 kDa	1	0.13	3	5	20	120611	138545	142441	152664	1.10191	1.26576	1.02811	1.18099	0.0667901	1.14419
dihydrolipoyl dehydrogenase, mitochondrial precursor [Sus scrofa]	NP_999227.1	54 kDa	1	0.132	5	11	21	169391	179050	200050	201441	1.12506	1.18921	1.11729	1.18099	0.00375005	1.15314
N(4)-(Beta-N-acetylglucosaminyl)-L-asparaginase [Sus scrofa]	XP_001927367.2	37 kDa	1	0.149	3	8	24	59888.9	50710.6	51776.1	61572.6	1.21419	1.02811	1.02101	0.864537	0.685204	1.03196
keratin, type I cytoskeletal 19 [Sus scrofa]	XP_003131485.1	44 kDa	1	0.166	8	10	20	168221	171756	437827	550354	3.20428	3.27161	2.54912	2.60268	0.00216879	2.90692
LOW QUALITY PROTEIN: glutamine-rich protein 2 [Sus scrofa]	XP_020922255.1	215 kDa	1	0.0766	12	16	25	83529.6	92681.9	82952.6	100025	1.07923	1.19748	0.895025	0.993092	0.566986	1.04121
LOW QUALITY PROTEIN: hydrocephalus-inducing protein homolog [Sus scrofa]	XP_020949473.1	574 kDa	1	0.0184	8	10	13	80684.3	71715.6	64633.7	64633.7	0.90125	0.80107	0.90125	0.80107	0.0142169	0.85116
LOW QUALITY PROTEIN: heat shock 70 kDa protein 4L [Sus scrofa]	XP_020957268.1	95 kDa	1	0.0738	6	9	14	117313	104998	145433	147464	1.40444	1.25701	1.38511	1.23971	0.00481973	1.32157
ornithine decarboxylase antizyme 3 isoform 1 [Sus scrofa]	NP_001116468.2	27 kDa	1	0.115	2	4	12	234625	462791	322737	125733	0.271684	0.535887	0.697372	1.37554	0.320045	0.720121
cofilin-1 [Sus scrofa]	NP_001004043.1	19 kDa	1	0.259	3	5	16	94629.3	95287.5	168221	155872	1.6358	1.64718	1.76541	1.77769	0.000331608	1.70652
aldehyde dehydrogenase, mitochondrial precursor [Sus scrofa]	NP_001038076.1	57 kDa	1	0.188	9	13	21	80127	75804.7	88906.4	93975.7	1.23971	1.17283	1.17283	1.10957	0.00727002	1.17374
epididymal sperm-binding protein 1 precursor [Sus scrofa]	NP_999569.1	26 kDa	1	0.256	6	8	23	124864	102837	90774.5	119778	1.16473	0.959264	0.882703	0.726986	0.517344	0.933422
LOW QUALITY PROTEIN: myeloid leukemia factor 1 [Sus scrofa]	XP_003358689.3	33 kDa	1	0.194	6	14	22	275177	256749	256749	329519	1.28343	1.19748	1	0.933033	0.296846	1.10348
synaptic vesicle membrane protein VAT-1 homolog [Sus scrofa]	XP_005657006.1	43 kDa	1	0.262	7	12	25	34877.3	31000.4	63303.6	60305.4	1.94531	1.72907	2.04202	1.81504	0.00103945	1.88286
ferritin heavy chain isoform X1 [Sus scrofa]	XP_005660860.1	21 kDa	1	0.276	4	8	30	113317	114898	122295	107204	0.933033	0.946058	1.06437	1.07923	0.891911	1.00567
cilia- and flagella-associated protein 52 isoform X1 [Sus scrofa]	XP_020921925.1 (+1)	68 kDa	1	0.153	8	11	25	87682.4	70239.7	70728.3	72716.7	1.03526	0.82932	1.00696	0.806642	0.266663	0.919545
disintegrin and metalloproteinase domain-containing protein 20-like [Sus scrofa]	XP_020937232.1	51 kDa	1	0.117	4	9	24	100025	76332	69754.6	58656.4	0.768438	0.586417	0.913831	0.697372	0.0326731	0.741515
ATP synthase subunit e, mitochondrial [Sus scrofa]	NP_999080.2	8 kDa	1	0.155	1	3	20	27554.5	53231.8	72214.5	107204	2.01391	3.89062	1.3566	2.62079	0.0721068	2.47048
testis, prostate and placenta-expressed protein [Sus scrofa]	NP_001123433.1	25 kDa	1	0.282	6	11	24	195933	151609	149522	127488	0.840896	0.650671	0.986233	0.76313	0.0742361	0.810232
proteasome subunit alpha type-4 [Sus scrofa]	NP_001231397.1 (+1)	29 kDa	1	0.134	4	8	25	152664	191901	215899	229797	1.19748	1.50525	1.12506	1.41421	0.0402211	1.3105
testis-specific serine/threonine-protein kinase 2 [Sus scrofa]	NP_001274342.1	41 kDa	1	0.106	5	9	19	191901	134757	104998	95950.3	0.712025	0.5	0.779165	0.547147	0.011733	0.634584
26S protease regulatory subunit 10B [Sus scrofa]	XP_001928782.2	46 kDa	1	0.196	7	11	23	74761.1	62000.8	65536	71715.6	1.15669	0.959264	1.05702	0.876606	0.851043	1.01239
glypican-2 [Sus scrofa]	XP_003124388.1	63 kDa	1	0.165	7	11	20	129267	85284.7	77397.5	74761.1	0.876606	0.578344	0.907519	0.598739	0.059881	0.740302
ubiquilin-like protein [Sus scrofa]	XP_003129498.1	67 kDa	1	0.132	6	8	14	151609	126607	75281.1	79573.5	0.628507	0.524858	0.594604	0.496546	0.000725977	0.561129
mitochondrial carrier homolog 2 [Sus scrofa]	XP_003353925.2	33 kDa	1	0.162	4	6	18	154795	114898	37380.5	31216	0.271684	0.20166	0.325335	0.241484	9.59404e-05	0.260041
anthrax toxin receptor-like isoform X1 [Sus scrofa]	XP_005654198.1 (+1)	64 kDa	1	0.106	5	11	23	114898	101421	69754.6	80127	0.790041	0.697372	0.687771	0.607097	0.00388762	0.69557
dynein intermediate chain 2, axonemal isoform X1 [Sus scrofa]	XP_005668692.1 (+1)	69 kDa	1	0.161	8	12	24	77397.5	70239.7	67378.5	66913.1	0.952638	0.864537	0.959264	0.870551	0.0409599	0.911747
putative phospholipase B-like 2 isoform X2 [Sus scrofa]	XP_013838372.2 (+1)	66 kDa	1	0.0679	4	8	27	156956	139509	121450	131072	0.939523	0.835088	0.870551	0.773782	0.0246856	0.854736
LOW QUALITY PROTEIN: meiosis-specific nuclear structural protein 1 [Sus scrofa]	XP_013848413.1	61 kDa	1	0.0848	5	9	19	114898	118129	124864	120611	1.02101	1.04972	1.05702	1.08673	0.028524	1.05362
coiled-coil domain-containing protein 168 [Sus scrofa]	XP_020921551.1	819 kDa	1	0.0277	16	18	20	93975.7	85284.7	63743.9	66450.8	0.779165	0.707107	0.747425	0.678302	0.00116719	0.728
angiotensin-converting enzyme-like [Sus scrofa]	XP_020923799.1	93 kDa	1	0.0813	5	8	13	138545	118129	111757	69272.7	0.586417	0.5	0.946058	0.806642	0.0651081	0.709779
LOW QUALITY PROTEIN: ras GTPase-activating-like protein IQGAP2 [Sus scrofa]	XP_020940121.1	181 kDa	1	0.0552	8	9	16	90147.5	82952.6	82379.6	80684.3	0.972655	0.895025	0.993092	0.913831	0.0946901	0.943651
ferritin, mitochondrial [Sus scrofa]	XP_020940339.1	27 kDa	1	0.289	6	13	29	229797	187951	171756	172951	0.920188	0.752623	0.913831	0.747425	0.0408892	0.833517
sialidase-1 precursor [Sus scrofa]	NP_001095292.1	45 kDa	1	0.127	5	7	8	182812	187951	143431	158048	0.840896	0.864537	0.76313	0.784584	0.00425069	0.813287
protein disulfide-isomerase A3 precursor [Sus scrofa]	NP_001182041.1	57 kDa	1	0.162	8	12	18	92681.9	102127	150562	165905	1.6245	1.79005	1.47427	1.6245	0.00229761	1.62833
methylglutaconyl-CoA hydratase, mitochondrial isoform X1 [Sus scrofa]	XP_001928827.3	36 kDa	1	0.219	6	11	18	100025	103552	134757	131072	1.26576	1.31039	1.30134	1.34723	0.000356236	1.30618
26S protease regulatory subunit 6A isoform X1 [Sus scrofa]	XP_003122857.1 (+1)	49 kDa	1	0.246	8	11	15	80127	74761.1	84695.6	88906.4	1.18921	1.10957	1.13288	1.05702	0.0210135	1.12217
casein kinase II subunit alpha [Sus scrofa]	XP_003134407.1 (+2)	45 kDa	1	0.184	6	9	15	104998	92681.9	108701	110985	1.19748	1.05702	1.17283	1.03526	0.0655178	1.11565
LOW QUALITY PROTEIN: axonemal dynein light intermediate polypeptide 1 [Sus scrofa]	XP_003361974.2	32 kDa	1	0.236	6	9	19	114898	137588	148489	170569	1.23971	1.48452	1.07923	1.29235	0.0464651	1.27395
sperm acrosome-associated protein 9 isoform X2 [Sus scrofa]	XP_003480670.1	19 kDa	1	0.335	4	7	26	115698	139509	144429	159147	1.14076	1.37554	1.03526	1.24833	0.0711816	1.19998
parkin coregulated gene protein [Sus scrofa]	XP_020927514.1	29 kDa	1	0.175	4	6	24	125733	126607	127488	126607	1	1.00696	1.00696	1.01396	0.0920702	1.00697
radial spoke head protein 6 homolog A isoform X1 [Sus scrofa]	XP_020950252.1	82 kDa	1	0.214	11	15	26	74761.1	64187.3	60724.9	53974.9	0.840896	0.721965	0.946058	0.812252	0.0348515	0.830293
macrophage migration inhibitory factor [Sus scrofa]	NP_001070681.1	12 kDa	1	0.174	2	7	26	90774.5	82952.6	96617.7	109457	1.31951	1.20581	1.16473	1.06437	0.0374709	1.1886
sperm acrosome-associated protein 5 precursor [Sus scrofa]	NP_001171401.1	18 kDa	1	0.0688	1	1	1	391866	682278	817013	1.05587e+06	1.54756	2.69447	1.19748	2.08493	0.0740332	1.88111
rab GDP dissociation inhibitor beta [Sus scrofa]	NP_001001643.1	50 kDa	1	0.146	6	10	21	88906.4	95287.5	143431	146445	1.53688	1.64718	1.50525	1.61328	0.000407118	1.57565
fatty acid synthase [Sus scrofa]	NP_001093400.1	272 kDa	1	0.041	9	10	15	100721	98647.9	154795	117313	1.18921	1.16473	1.56917	1.53688	0.0439757	1.365
ATP-dependent (S)-NAD(P)H-hydrate dehydratase isoform 1 [Sus scrofa]	NP_001230350.1 (+1)	36 kDa	1	0.346	9	15	24	78478	75804.7	72214.5	78478	1.03526	1	0.952638	0.920188	0.43243	0.977023
26S proteasome non-ATPase regulatory subunit 2 [Sus scrofa]	NP_001230406.1	100 kDa	1	0.076	6	13	21	158048	141457	142441	139509	0.986233	0.882703	1.00696	0.90125	0.167475	0.944285
malate dehydrogenase, cytoplasmic [Sus scrofa]	NP_999039.1	36 kDa	1	0.186	5	7	16	96617.7	93975.7	97289.7	91405.9	0.972655	0.946058	1.03526	1.00696	0.651081	0.990233
ras-related protein Rab-14 isoform X1 [Sus scrofa]	XP_005660460.1	24 kDa	1	0.4	7	11	25	74761.1	85877.9	90147.5	73222.5	0.852635	0.97942	1.04972	1.20581	0.785582	1.02189
lysosomal Pro-X carboxypeptidase [Sus scrofa]	XP_013834643.1 (+5)	56 kDa	1	0.0832	4	9	16	139509	143431	114898	132902	0.926588	0.952638	0.80107	0.823591	0.0452088	0.875972
phospholipid-transporting ATPase IK isoform X1 [Sus scrofa]	XP_020939876.1 (+3)	169 kDa	1	0.0619	8	12	16	109457	104273	96617.7	73222.5	0.702222	0.668964	0.926588	0.882703	0.0497115	0.795119
metalloproteinase inhibitor 1-like isoform X1 [Sus scrofa]	XP_020952738.1 (+3)	30 kDa	1	0.0837	2	4	16	114898	154795	182812	200050	1.29235	1.7411	1.18099	1.59107	0.0400465	1.45138
proteasome subunit beta type-6 [Sus scrofa]	NP_001138398.2	26 kDa	1	0.166	4	7	22	168221	150562	162491	205674	1.36604	1.22264	1.07923	0.965936	0.16563	1.15846
large proline-rich protein BAG6 [Sus scrofa]	NP_001138854.1	119 kDa	1	0.0931	9	12	18	89524.8	89524.8	80127	89524.8	1	1	0.895025	0.895025	0.18169	0.947513
betaine--homocysteine S-methyltransferase 1 [Sus scrofa]	NP_001186971.1	45 kDa	1	0.128	5	9	18	99334	119778	146445	174154	1.45397	1.75321	1.22264	1.47427	0.0219856	1.47602
cytochrome b5 reductase 1 [Sus scrofa]	NP_001230847.1	34 kDa	1	0.121	4	6	18	218913	223513	217401	179050	0.80107	0.817902	0.972655	0.993092	0.131215	0.89618
delta-1-pyrroline-5-carboxylate dehydrogenase, mitochondrial [Sus scrofa]	NP_001239142.1	62 kDa	1	0.131	7	12	21	119778	116502	124864	133826	1.1487	1.11729	1.07177	1.04247	0.0274833	1.09506
26S proteasome non-ATPase regulatory subunit 1 [Sus scrofa]	XP_001925937.3	106 kDa	1	0.0913	7	10	16	116502	119778	112534	100025	0.835088	0.858565	0.939523	0.965936	0.049686	0.899778
ketimine reductase mu-crystallin isoform X1 [Sus scrofa]	XP_003124605.2	34 kDa	1	0.159	4	7	24	51776.1	46663.3	73222.5	76862.9	1.64718	1.48452	1.56917	1.41421	0.0018715	1.52877
protein FAM3C [Sus scrofa]	XP_003134785.1	25 kDa	1	0.269	5	10	20	72716.7	68319	131072	130167	1.90528	1.79005	1.91853	1.8025	0.000133339	1.85409
inter-alpha-trypsin inhibitor heavy chain H4 isoform X2 [Sus scrofa]	XP_020924169.1 (+5)	111 kDa	1	0.0888	7	9	12	127488	114105	53602	59475.2	0.521233	0.466516	0.469761	0.420448	0.000128385	0.46949
MICOS complex subunit MIC26 [Sus scrofa]	XP_005674521.2	22 kDa	1	0.131	2	3	22	105728	106464	114898	132902	1.24833	1.25701	1.07923	1.08673	0.0417773	1.16783
normal mucosa of esophagus-specific gene 1 protein [Sus scrofa]	XP_001925712.1 (+1)	10 kDa	1	0.181	1	2	14	92681.9	104273	87076.8	110218	1.05702	1.18921	0.835088	0.939523	0.949844	1.00521
isocitrate dehydrogenase [NAD] subunit beta, mitochondrial [Sus scrofa]	NP_001038040.1	42 kDa	1	0.26	8	14	16	123145	124864	119778	129267	1.03526	1.04972	0.959264	0.972655	0.862762	1.00423
keratin, type II cytoskeletal 8 [Sus scrofa]	NP_001153087.1	54 kDa	1	0.145	7	10	18	42055.3	41189.8	97966.4	125733	3.05252	2.9897	2.37841	2.32947	0.0031633	2.68752
NADH dehydrogenase [ubiquinone] iron-sulfur protein 3, mitochondrial [Sus scrofa]	NP_001230725.1	30 kDa	1	0.258	5	8	27	94629.3	97289.7	116502	124864	1.28343	1.31951	1.19748	1.23114	0.00246113	1.25789
ATP synthase subunit d, mitochondrial [Sus scrofa]	NP_001231613.1 (+2)	19 kDa	1	0.267	3	5	9	122295	110985	146445	164759	1.48452	1.34723	1.31951	1.19748	0.0105824	1.33719
LETM1 and EF-hand domain-containing protein 1, mitochondrial [Sus scrofa]	NP_001231877.1 (+2)	81 kDa	1	0.149	9	13	25	104998	106464	57052.4	60305.4	0.566442	0.574349	0.535887	0.543367	1.91801e-05	0.555011
26S proteasome non-ATPase regulatory subunit 13 [Sus scrofa]	XP_003124275.1	43 kDa	1	0.173	6	10	16	51063.3	55109	55492.3	45073.8	0.817902	0.882703	1.00696	1.08673	0.457716	0.948574
cytochrome c1, heme protein, mitochondrial [Sus scrofa]	XP_003125491.1	35 kDa	1	0.135	3	4	17	69754.6	68794.2	57848.8	60305.4	0.876606	0.864537	0.840896	0.82932	0.000853118	0.85284
electron transfer flavoprotein-ubiquinone oxidoreductase, mitochondrial isoform X1 [Sus scrofa]	XP_003129051.1	69 kDa	1	0.109	5	9	19	111757	105728	100721	103552	0.97942	0.926588	0.952638	0.90125	0.0375882	0.939974
hypoxia up-regulated protein 1 isoform X2 [Sus scrofa]	XP_003129970.2 (+11)	111 kDa	1	0.102	8	10	12	92041.7	71715.6	103552	114105	1.59107	1.23971	1.44393	1.12506	0.0435396	1.34994
cullin-3 isoform X1 [Sus scrofa]	XP_020931395.1	89 kDa	1	0.122	9	13	16	115698	112534	118129	108701	0.965936	0.939523	1.04972	1.02101	0.82812	0.994047
beta-galactosidase-1-like protein [Sus scrofa]	XP_020931398.1	59 kDa	1	0.145	5	10	17	73731.8	66450.8	63303.6	59064.4	0.888843	0.80107	0.952638	0.858565	0.028916	0.875279
EH domain-containing protein 1 [Sus scrofa]	XP_020938530.1	61 kDa	1	0.14	7	10	15	84110.6	80127	147464	147464	1.84038	1.75321	1.84038	1.75321	6.92011e-05	1.79679
dynactin subunit 1 isoform X1 [Sus scrofa]	XP_020943008.1 (+11)	142 kDa	1	0.0601	6	9	19	88906.4	72214.5	86475.3	91405.9	1.26576	1.02811	1.19748	0.972655	0.191909	1.116
LOW QUALITY PROTEIN: sperm-associated antigen 17 [Sus scrofa]	XP_020945631.1	252 kDa	1	0.043	9	11	14	102127	106464	116502	137588	1.29235	1.34723	1.09429	1.14076	0.0359454	1.21866
vesicle-associated membrane protein-associated protein A isoform X1 [Sus scrofa]	XP_020951712.1	32 kDa	1	0.248	5	7	11	156956	148489	121450	110985	0.747425	0.707107	0.817902	0.773782	0.00197743	0.761554
charged multivesicular body protein 2a [Sus scrofa]	XP_020953074.1 (+1)	25 kDa	1	0.0405	1	3	9	141457	131072	223513	271388	2.07053	1.91853	1.70527	1.58008	0.00492243	1.8186
histone H2AX [Sus scrofa]	XP_003129998.3	30 kDa	1	0.0328	1	2	13	167059	129267	294927	198668	1.53688	1.18921	2.28153	1.76541	0.0564846	1.69325
aspartyl aminopeptidase [Sus scrofa]	NP_001172115.1	52 kDa	1	0.137	5	8	18	94629.3	79573.5	70728.3	71220.3	0.895025	0.752623	0.888843	0.747425	0.0222128	0.820979
26S protease regulatory subunit 7 [Sus scrofa]	NP_001231937.1	49 kDa	1	0.212	8	12	19	88906.4	87682.4	92041.7	95950.3	1.09429	1.07923	1.04972	1.03526	0.0172349	1.06463
peptidyl-prolyl cis-trans isomerase A [Sus scrofa]	NP_999518.1	18 kDa	1	0.445	7	10	17	64633.7	65536	130167	124002	1.89212	1.91853	1.98618	2.01391	5.8484e-05	1.95268
elongation factor Tu, mitochondrial [Sus scrofa]	XP_003124563.3	49 kDa	1	0.184	7	12	21	141457	128375	150562	144429	1.12506	1.02101	1.17283	1.06437	0.0640262	1.09582
cytosolic acyl coenzyme A thioester hydrolase isoform X1 [Sus scrofa]	XP_003127573.6 (+1)	42 kDa	1	0.21	6	9	20	61147.3	65991.8	72214.5	79573.5	1.20581	1.30134	1.09429	1.18099	0.0193878	1.19561
NADH dehydrogenase [ubiquinone] 1 beta subcomplex subunit 4 [Sus scrofa]	XP_003361930.1	15 kDa	1	0.395	4	7	22	68319	53602	60724.9	64187.3	1.19748	0.939523	1.13288	0.888843	0.630637	1.03968
succinate--CoA ligase [ADP/GDP-forming] subunit alpha, mitochondrial isoform X2 [Sus scrofa]	XP_005655282.2 (+1)	36 kDa	1	0.171	5	11	20	98647.9	139509	150562	170569	1.22264	1.72907	1.07923	1.52626	0.0767068	1.3893
enkurin isoform X1 [Sus scrofa]	XP_020920571.1 (+2)	30 kDa	1	0.141	3	5	11	87682.4	90774.5	117313	130167	1.43396	1.48452	1.29235	1.33793	0.00306284	1.38719
coiled-coil domain-containing protein 27 [Sus scrofa]	XP_020953249.1	70 kDa	1	0.142	7	9	13	114898	114898	121450	142441	1.23971	1.23971	1.05702	1.05702	0.0671143	1.14836
transcription factor A, mitochondrial precursor [Sus scrofa]	NP_001123683.1	29 kDa	1	0.102	2	2	8	212927	123145	104273	104273	0.846745	0.48971	0.846745	0.48971	0.0486216	0.668228
sorbitol dehydrogenase [Sus scrofa]	NP_001231091.1	38 kDa	1	0.194	5	9	20	42642.4	28526.2	57848.8	58656.4	2.05623	1.37554	2.02792	1.3566	0.0366153	1.70407
vinculin [Sus scrofa]	NP_999099.1 (+3)	117 kDa	1	0.0731	7	10	15	70239.7	62432.1	118950	134757	2.15846	1.91853	1.90528	1.69349	0.00234858	1.91894
RIB43A-like with coiled-coils protein 2 [Sus scrofa]	XP_003126005.1	45 kDa	1	0.218	7	13	17	110218	123145	116502	114898	0.933033	1.04247	0.946058	1.05702	0.877938	0.994644
sperm acrosome-associated protein 7 [Sus scrofa]	XP_020921579.1	39 kDa	1	0.068	2	2	5	100025	124864	139509	242900	1.94531	2.42839	1.11729	1.39474	0.0898632	1.72143
protein-L-isoaspartate(D-aspartate) O-methyltransferase isoform X1 [Sus scrofa]	XP_020922676.1 (+2)	36 kDa	1	0.132	4	7	15	75804.7	65083.3	60724.9	65536	1.00696	0.864537	0.933033	0.80107	0.112527	0.901399
dynein heavy chain 6, axonemal isoform X1 [Sus scrofa]	XP_020942964.1 (+1)	476 kDa	1	0.0282	9	12	15	110218	103552	93975.7	88906.4	0.858565	0.806642	0.907519	0.852635	0.00607738	0.85634
LOW QUALITY PROTEIN: E3 ubiquitin-protein ligase UBR4 [Sus scrofa]	XP_020951123.1	573 kDa	1	0.0133	6	6	6	84695.6	62866.3	62000.8	57449.2	0.913831	0.678302	0.986233	0.732043	0.0993764	0.827602
short/branched chain specific acyl-CoA dehydrogenase, mitochondrial [Sus scrofa]	XP_001926332.2	47 kDa	1	0.197	6	10	13	95287.5	109457	124864	128375	1.17283	1.34723	1.14076	1.31039	0.0172661	1.24281
glycerol kinase 2 [Sus scrofa]	XP_003129421.2	61 kDa	1	0.174	5	8	43	256749	262144	275177	197296	0.752623	0.768438	1.04972	1.07177	0.379172	0.910638
very long-chain specific acyl-CoA dehydrogenase, mitochondrial isoform X2 [Sus scrofa]	XP_003131991.2 (+2)	70 kDa	1	0.137	9	14	21	137588	152664	179050	172951	1.13288	1.25701	1.17283	1.30134	0.0111457	1.21602
E3 ubiquitin-protein ligase HUWE1 isoform X4 [Sus scrofa]	XP_005673709.1 (+15)	486 kDa	1	0.0224	7	8	9	81810.6	76862.9	70239.7	65083.3	0.846745	0.795536	0.913831	0.858565	0.00915098	0.85367
protein Flattop [Sus scrofa]	XP_013852278.1 (+1)	22 kDa	1	0.165	3	5	19	108701	122295	130167	156956	1.28343	1.44393	1.06437	1.19748	0.0529121	1.2473
coiled-coil domain-containing protein 63 isoform X3 [Sus scrofa]	XP_020928188.1	66 kDa	1	0.137	8	12	20	81810.6	92041.7	102837	107950	1.17283	1.31951	1.11729	1.25701	0.0167808	1.21666
uncharacterized protein C10orf62 homolog [Sus scrofa]	XP_020930051.1	36 kDa	1	0.0813	3	8	20	153726	208545	215899	277091	1.32869	1.8025	1.03526	1.40444	0.0889479	1.39272
spermatogenesis-associated protein 31A6-like [Sus scrofa]	XP_020940719.1	155 kDa	1	0.0702	9	11	19	126607	110218	55109	59475.2	0.539614	0.469761	0.5	0.435275	0.000176349	0.486163
dynein light chain roadblock-type 2 [Sus scrofa]	XP_020952736.1	11 kDa	1	0.51	3	6	24	68319	59475.2	62866.3	77397.5	1.30134	1.13288	1.05702	0.920188	0.28614	1.10286
ras-related protein Rab-2B isoform X1 [Sus scrofa]	XP_013833699.1	24 kDa	1	0.449	2	3	165	97289.7	82379.6	62432.1	54728.3	0.664343	0.562529	0.757858	0.641713	0.00336895	0.656611
NADH dehydrogenase [ubiquinone] 1 beta subcomplex subunit 9 [Sus scrofa]	XP_013851951.1	22 kDa	1	0.173	3	7	20	62432.1	68319	74244.7	82952.6	1.21419	1.32869	1.08673	1.18921	0.0259094	1.20471
proteasome subunit alpha type-5 [Sus scrofa]	NP_001138373.1 (+1)	26 kDa	1	0.174	3	8	20	150562	138545	148489	160254	1.15669	1.06437	1.07177	0.986233	0.138998	1.06977
protein arginine N-methyltransferase 5 [Sus scrofa]	NP_001153565.1	73 kDa	1	0.0801	5	8	13	139509	140479	119778	114898	0.817902	0.823591	0.852635	0.858565	0.000544476	0.838173
phosphate carrier protein, mitochondrial [Sus scrofa]	NP_001157984.1	40 kDa	1	0.102	4	6	14	341139	360590	214408	189259	0.524858	0.554785	0.594604	0.628507	0.000332994	0.575688
spermatogenesis-associated protein 6 [Sus scrofa]	NP_001171388.1 (+2)	56 kDa	1	0.111	5	8	16	200050	193235	156956	138545	0.716978	0.692555	0.812252	0.784584	0.00303994	0.751592
toll-interacting protein [Sus scrofa]	NP_001302729.1	30 kDa	1	0.176	4	7	18	54728.3	45073.8	92041.7	93326.6	2.07053	1.70527	2.04202	1.68179	0.0036218	1.8749
proteasome subunit alpha type-3 [Sus scrofa]	XP_001928025.1	28 kDa	1	0.247	5	9	15	46341	49667	50710.6	55109	1.10957	1.18921	1.02101	1.09429	0.0575863	1.10352
sepiapterin reductase [Sus scrofa]	XP_003125080.1	29 kDa	1	0.199	4	7	15	140479	116502	101421	105728	0.907519	0.752623	0.870551	0.721965	0.0252265	0.813164
sperm-associated antigen 8 [Sus scrofa]	XP_005660286.2	50 kDa	1	0.173	6	11	20	88906.4	76862.9	85284.7	91405.9	1.18921	1.02811	1.10957	0.959264	0.24653	1.07154
LOW QUALITY PROTEIN: dynein heavy chain 2, axonemal [Sus scrofa]	XP_013836770.2	516 kDa	1	0.0275	9	9	13	70239.7	63303.6	53602	46341	0.732043	0.659754	0.846745	0.76313	0.00757671	0.750418
sodium/potassium-transporting ATPase subunit beta-3 isoform X1 [Sus scrofa]	XP_013837554.1 (+1)	32 kDa	1	0.118	3	6	12	131984	132902	100721	80684.3	0.607097	0.61132	0.757858	0.76313	0.00549445	0.684851
ubiquitin-like modifier-activating enzyme 1 [Sus scrofa]	XP_013846320.2 (+4)	118 kDa	1	0.0643	6	10	14	110218	102127	112534	99334	0.972655	0.90125	1.10191	1.02101	0.986149	0.999206
isobutyryl-CoA dehydrogenase, mitochondrial isoform X3 [Sus scrofa]	XP_020957794.1 (+1)	39 kDa	1	0.152	5	9	12	145433	97289.7	47643.8	41476.3	0.426317	0.285191	0.48971	0.327598	0.000918893	0.382204
alpha-1-antiproteinase-like isoform X1 [Sus scrofa]	XP_020955323.1 (+4)	53 kDa	1	0.0212	1	2	4	180295	125733	133826	97966.4	0.779165	0.543367	1.06437	0.742262	0.135579	0.782291
dnaJ homolog subfamily B member 13 [Sus scrofa]	NP_001182050.1	36 kDa	1	0.228	5	9	20	55492.3	66913.1	80684.3	80127	1.19748	1.44393	1.20581	1.45397	0.0198507	1.3253
26S protease regulatory subunit 4 [Sus scrofa]	NP_001231080.1	49 kDa	1	0.202	6	9	22	123145	120611	112534	105728	0.876606	0.858565	0.933033	0.913831	0.00865571	0.895509
acylamino-acid-releasing enzyme [Sus scrofa]	NP_999088.1	81 kDa	1	0.12	8	12	19	99334	88292.3	74761.1	74244.7	0.840896	0.747425	0.846745	0.752623	0.00493549	0.796922
dehydrogenase/reductase SDR family member 4 [Sus scrofa]	NP_999184.2	30 kDa	1	0.168	4	7	15	71220.3	75804.7	84110.6	88292.3	1.16473	1.23971	1.10957	1.18099	0.00742985	1.17375
neuroserpin [Sus scrofa]	XP_001926075.4 (+1)	46 kDa	1	0.0683	3	5	8	100025	93975.7	135694	163621	1.7411	1.6358	1.44393	1.3566	0.00844103	1.54436
syntaxin-7 [Sus scrofa]	XP_001926511.1	30 kDa	1	0.234	5	9	18	115698	107950	98647.9	102127	0.946058	0.882703	0.913831	0.852635	0.0151111	0.898807
NADH dehydrogenase [ubiquinone] 1 alpha subcomplex subunit 7 [Sus scrofa]	XP_003123233.2	13 kDa	1	0.363	4	5	16	63743.9	99334	122295	149522	1.50525	2.34567	1.23114	1.91853	0.0541832	1.75015
45 kDa calcium-binding protein isoform X1 [Sus scrofa]	XP_003356156.1 (+1)	43 kDa	1	0.0792	3	5	12	118950	144429	126607	142441	0.986233	1.19748	0.876606	1.06437	0.675636	1.03117
LOW QUALITY PROTEIN: elongation factor 1-gamma [Sus scrofa]	XP_005660855.3	50 kDa	1	0.0595	2	3	9	100025	85877.9	74761.1	80684.3	0.939523	0.806642	0.870551	0.747425	0.0310556	0.841035
14-3-3 protein beta/alpha [Sus scrofa]	XP_005673018.1	28 kDa	1	0.276	4	6	58	84110.6	109457	125733	141457	1.29235	1.68179	1.1487	1.49485	0.040366	1.40442
nucleoside diphosphate kinase 7 isoform X1 [Sus scrofa]	XP_020945098.1 (+3)	44 kDa	1	0.113	4	6	19	52864.1	47975.2	40063.5	31651.8	0.659754	0.598739	0.835088	0.757858	0.0118805	0.71286
sodium/potassium-transporting ATPase subunit alpha-4-like [Sus scrofa]	XP_020946470.1	27 kDa	1	0.261	5	9	19	228210	205674	155872	112534	0.547147	0.493116	0.757858	0.68302	0.00828771	0.620285
calsyntenin-1 isoform X1 [Sus scrofa]	XP_020950952.1 (+3)	110 kDa	1	0.0387	3	5	7	348307	228210	262144	251465	1.10191	0.721965	1.1487	0.752623	0.584843	0.931298
3-hydroxyisobutyrate dehydrogenase, mitochondrial [Sus scrofa]	XP_020934876.1	35 kDa	1	0.125	3	9	22	75281.1	82379.6	79573.5	82952.6	1.00696	1.10191	0.965936	1.05702	0.346493	1.03295
ubiquitin carboxyl-terminal hydrolase 7 [Sus scrofa]	NP_001129152.1	129 kDa	1	0.068	8	11	15	133826	125733	108701	99334	0.790041	0.742262	0.864537	0.812252	0.00439927	0.802273
ornithine aminotransferase, mitochondrial [Sus scrofa]	NP_001172070.1	48 kDa	1	0.146	5	8	18	110985	97966.4	114105	114898	1.17283	1.03526	1.16473	1.02811	0.0855102	1.10024
ly6/PLAUR domain-containing protein 4 precursor [Sus scrofa]	NP_001182280.1 (+2)	27 kDa	1	0.183	3	5	17	126607	114105	95287.5	68319	0.598739	0.539614	0.835088	0.752623	0.0184577	0.681516
hydroxyacyl-coenzyme A dehydrogenase, mitochondrial precursor [Sus scrofa]	NP_999496.1	34 kDa	1	0.0605	2	4	9	62000.8	80127	97289.7	110985	1.38511	1.79005	1.21419	1.56917	0.0287363	1.48963
fibrous sheath CABYR-binding protein [Sus scrofa]	XP_001924948.2	81 kDa	1	0.0784	6	9	21	141457	169391	198668	248003	1.46409	1.75321	1.17283	1.40444	0.0329337	1.44864
immunoglobulin-binding protein 1 [Sus scrofa]	XP_001927405.1	39 kDa	1	0.121	4	6	14	96617.7	90774.5	80684.3	85284.7	0.939523	0.882703	0.888843	0.835088	0.0130278	0.886539
lactoylglutathione lyase [Sus scrofa]	XP_001927992.1	21 kDa	1	0.103	2	4	8	75281.1	72214.5	89524.8	103552	1.43396	1.37554	1.23971	1.18921	0.0123372	1.3096
uncharacterized protein C6orf163 homolog [Sus scrofa]	XP_003121330.1	39 kDa	1	0.125	3	4	15	46987.8	44453.2	43538.4	56658.3	1.27456	1.20581	0.97942	0.926588	0.337246	1.09659
26S proteasome non-ATPase regulatory subunit 3 [Sus scrofa]	XP_003131544.1	61 kDa	1	0.122	6	8	12	158048	159147	147464	120611	0.757858	0.76313	0.926588	0.933033	0.0506299	0.845152
succinate--CoA ligase [GDP-forming] subunit beta, mitochondrial isoform X1 [Sus scrofa]	XP_003132357.4	47 kDa	1	0.192	7	10	13	74244.7	76862.9	67378.5	69272.7	0.90125	0.933033	0.876606	0.907519	0.00375373	0.904602
beta-galactosidase-1-like protein 3 [Sus scrofa]	XP_005667580.1	77 kDa	1	0.0978	5	8	10	154795	113317	107204	88906.4	0.784584	0.574349	0.946058	0.692555	0.0494829	0.749386
T-complex protein 1 subunit zeta-2 [Sus scrofa]	XP_005674660.3	58 kDa	1	0.194	3	6	51	87682.4	83529.6	93326.6	84110.6	1.00696	0.959264	1.11729	1.06437	0.360391	1.03697
C-Jun-amino-terminal kinase-interacting protein 4 isoform X1 [Sus scrofa]	XP_020922853.1 (+11)	149 kDa	1	0.0512	6	7	9	90774.5	88292.3	79573.5	79573.5	0.90125	0.876606	0.90125	0.876606	0.00057106	0.888928
protein FAM3D isoform X9 [Sus scrofa]	XP_020924764.1	20 kDa	1	0.276	4	5	8	107950	124002	112534	142441	1.1487	1.31951	0.907519	1.04247	0.3157	1.10455
probable serine carboxypeptidase CPVL isoform X1 [Sus scrofa]	XP_020934234.1 (+2)	55 kDa	1	0.115	5	7	12	109457	113317	72716.7	76862.9	0.678302	0.702222	0.641713	0.664343	0.000126237	0.671645
UTP--glucose-1-phosphate uridylyltransferase isoform X1 [Sus scrofa]	XP_020941494.1 (+3)	56 kDa	1	0.0785	4	7	13	79023.8	94629.3	91405.9	101421	1.07177	1.28343	0.965936	1.15669	0.173316	1.11946
ADAM3b precursor [Sus scrofa]	NP_001092065.1	84 kDa	1	0.0133	1	3	10	59888.9	120611	147464	184083	1.52626	3.07375	1.22264	2.46229	0.0864679	2.07123
quinone oxidoreductase [Sus scrofa]	NP_001038049.1 (+1)	35 kDa	1	0.109	4	8	14	121450	129267	148489	176585	1.36604	1.45397	1.1487	1.22264	0.0227961	1.29784
alpha-N-acetylgalactosaminidase precursor [Sus scrofa]	NP_001116694.1	46 kDa	1	0.0268	1	2	6	217401	223513	217401	244589	1.09429	1.12506	0.972655	1	0.280869	1.048
spermatogenesis-associated protein 20 [Sus scrofa]	NP_001152785.1 (+2)	89 kDa	1	0.0913	7	8	9	116502	89524.8	60724.9	61147.3	0.68302	0.524858	0.678302	0.521233	0.00314605	0.601853
pancreatic alpha-amylase precursor [Sus scrofa]	NP_999360.1 (+11)	57 kDa	1	0.092	4	6	12	60305.4	59064.4	95287.5	97966.4	1.65864	1.6245	1.61328	1.58008	3.93997e-05	1.61913
aminopeptidase N [Sus scrofa]	NP_999442.1 (+2)	109 kDa	1	0.0654	6	13	18	88906.4	77397.5	155872	164759	2.12874	1.85318	2.01391	1.75321	0.00151105	1.93726
apolipoprotein A-I preproprotein [Sus scrofa]	NP_999563.1	30 kDa	1	0.231	5	6	14	63743.9	56266.9	110218	146445	2.60268	2.2974	1.95884	1.72907	0.00932623	2.147
peroxiredoxin-6 [Sus scrofa]	NP_999573.1	25 kDa	1	0.183	3	6	10	38967.9	38431.5	49323.9	52864.1	1.37554	1.3566	1.28343	1.26576	0.00127808	1.32033
charged multivesicular body protein 4b [Sus scrofa]	XP_003134450.6	25 kDa	1	0.0848	2	4	8	209996	290867	585780	778318	2.67586	3.70635	2.01391	2.78949	0.0141222	2.7964
lisH domain and HEAT repeat-containing protein KIAA1468 homolog isoform X3 [Sus scrofa]	XP_005654538.1 (+1)	135 kDa	1	0.0675	7	9	12	94629.3	76332	84110.6	82952.6	1.08673	0.876606	1.10191	0.888843	0.863226	0.988522
cilia- and flagella-associated protein 70 isoform X2 [Sus scrofa]	XP_005671155.1 (+4)	126 kDa	1	0.0564	7	10	14	111757	120611	102837	110218	0.913831	0.986233	0.852635	0.920188	0.0579265	0.918222
charged multivesicular body protein 1b [Sus scrofa]	XP_005674599.3	22 kDa	1	0.126	3	6	11	136638	148489	262144	334118	2.25012	2.44528	1.76541	1.91853	0.0057825	2.09483
PDZ domain-containing protein 9 [Sus scrofa]	XP_020942149.1 (+1)	29 kDa	1	0.138	4	6	10	355626	373306	313912	348307	0.933033	0.97942	0.840896	0.882703	0.0565956	0.909013
LOW QUALITY PROTEIN: dynein heavy chain 3, axonemal [Sus scrofa]	XP_020942162.1	467 kDa	1	0.0273	8	10	18	117313	111757	97289.7	80127	0.716978	0.68302	0.870551	0.82932	0.0150463	0.774967
LYR motif-containing protein 4 isoform X2 [Sus scrofa]	XP_020955797.1	11 kDa	1	0.352	3	5	16	115698	135694	156956	197296	1.45397	1.70527	1.15669	1.3566	0.0350296	1.41813
cytochrome b-c1 complex subunit 8 [Sus scrofa]	XP_003354325.1 (+2)	10 kDa	1	0.256	2	4	14	47643.8	50012.5	48644.9	47643.8	0.952638	1	0.972655	1.02101	0.437654	0.986576
C-Myc-binding protein [Sus scrofa]	NP_001231846.1 (+1)	12 kDa	1	0.252	2	5	11	72716.7	95950.3	135694	179050	1.86607	2.46229	1.41421	1.86607	0.0246777	1.90216
adenomatous polyposis coli protein 2 [Sus scrofa]	NP_001193360.1	241 kDa	1	0.00486	1	1	3	341139	231395	284881	242900	1.04972	0.712025	1.23114	0.835088	0.733236	0.956994
heat shock protein HSP 90-beta [Sus scrofa]	NP_001231362.1 (+1)	83 kDa	1	0.153	3	4	107	129267	151609	142441	128375	0.846745	0.993092	0.939523	1.10191	0.616246	0.970316
transcobalamin-2 precursor [Sus scrofa]	NP_001231365.1 (+7)	48 kDa	1	0.0629	3	5	7	105728	92041.7	135694	162491	1.76541	1.53688	1.47427	1.28343	0.0139429	1.51499
lactotransferrin precursor [Sus scrofa]	NP_999527.2 (+1)	77 kDa	1	0.102	6	8	12	78478	70728.3	75281.1	73222.5	1.03526	0.933033	1.06437	0.959264	0.952181	0.997983
proteasome subunit beta type-5 [Sus scrofa]	XP_001924480.2	30 kDa	1	0.305	7	8	18	80127	69272.7	73731.8	76862.9	1.10957	0.959264	1.06437	0.920188	0.782485	1.01335
septin-4 isoform X1 [Sus scrofa]	XP_003131697.1 (+4)	55 kDa	1	0.0734	3	5	13	130167	115698	144429	149522	1.29235	1.1487	1.24833	1.10957	0.0182229	1.19974
carboxypeptidase D [Sus scrofa]	XP_003131834.2	152 kDa	1	0.0611	7	10	15	73731.8	72214.5	77397.5	90774.5	1.25701	1.23114	1.07177	1.04972	0.0648215	1.15241
NADH dehydrogenase [ubiquinone] flavoprotein 3, mitochondrial isoform X1 [Sus scrofa]	XP_003359029.4	48 kDa	1	0.0849	4	4	4	153726	194579	92041.7	109457	0.562529	0.712025	0.473029	0.598739	0.00359044	0.586581
T-complex protein 1 subunit theta-like 2 [Sus scrofa]	XP_003360114.3	58 kDa	1	0.0806	4	5	9	221969	200050	187951	190575	0.952638	0.858565	0.939523	0.846745	0.0343146	0.899368
keratin, type II cytoskeletal 1 [Sus scrofa]	XP_003481635.2	65 kDa	1	0.0978	5	10	19	168221	147464	345901	118950	0.806642	0.707107	2.34567	2.05623	0.338445	1.47891
armadillo repeat-containing protein 3 isoform X3 [Sus scrofa]	XP_005668211.1 (+2)	95 kDa	1	0.0922	7	11	14	77397.5	78478	80684.3	81810.6	1.04247	1.05702	1.02811	1.04247	0.00550909	1.04252
spermatid-associated protein isoform X1 [Sus scrofa]	XP_013835993.2	48 kDa	1	0.151	5	7	14	64633.7	57449.2	64187.3	77397.5	1.34723	1.19748	1.11729	0.993092	0.114436	1.16377
dynein heavy chain 12, axonemal [Sus scrofa]	XP_020925466.1	454 kDa	1	0.00935	3	4	6	64633.7	69754.6	63743.9	53602	0.768438	0.82932	0.913831	0.986233	0.078252	0.874455
regulator of G-protein signaling 22 isoform X2 [Sus scrofa]	XP_020944711.1	146 kDa	1	0.0493	7	10	14	172951	176585	163621	158048	0.895025	0.913831	0.926588	0.946058	0.00507417	0.920376
26S protease regulatory subunit 6B [Sus scrofa]	XP_020950042.1	47 kDa	1	0.0981	4	6	10	145433	138545	158048	177813	1.28343	1.22264	1.14076	1.08673	0.0243869	1.18339
synaptogyrin-4 isoform X2 [Sus scrofa]	XP_020950329.1 (+1)	25 kDa	1	0.162	3	4	7	242900	231395	191901	154795	0.668964	0.63728	0.82932	0.790041	0.0102259	0.731401
agrin isoform X1 [Sus scrofa]	XP_020950836.1 (+1)	216 kDa	1	0.0269	5	5	8	99334	76862.9	153726	158048	2.05623	1.59107	2	1.54756	0.00929547	1.79872
centrosomal protein of 135 kDa isoform X1 [Sus scrofa]	XP_020957009.1 (+2)	133 kDa	1	0.043	5	7	10	131072	82952.6	56658.3	60305.4	0.726986	0.460094	0.68302	0.432269	0.0111182	0.575592
uncharacterized protein C1orf194 homolog isoform X2 [Sus scrofa]	XP_013852752.1 (+1)	19 kDa	1	0.2	2	6	15	46341	41764.8	43538.4	54728.3	1.31039	1.18099	1.04247	0.939523	0.239707	1.11834
syntaxin-12 [Sus scrofa]	NP_001230371.1	31 kDa	1	0.188	5	7	17	88906.4	81810.6	80127	85284.7	1.04247	0.959264	0.97942	0.90125	0.387142	0.9706
proteasome subunit beta type-1 [Sus scrofa]	NP_001231282.1	26 kDa	1	0.195	4	7	14	108701	102127	104998	107950	1.05702	0.993092	1.02811	0.965936	0.61807	1.01104
septin-12 [Sus scrofa]	NP_001265690.1 (+1)	41 kDa	1	0.135	4	6	11	135694	132902	128375	120611	0.907519	0.888843	0.965936	0.946058	0.0255214	0.927089
72 kDa type IV collagenase precursor [Sus scrofa]	NP_999357.2	74 kDa	1	0.115	6	7	14	100025	95287.5	98647.9	111757	1.17283	1.11729	1.03526	0.986233	0.157955	1.0779
NADH dehydrogenase [ubiquinone] 1 alpha subcomplex subunit 9, mitochondrial [Sus scrofa]	XP_003126608.2	43 kDa	1	0.164	6	10	15	120611	131984	124002	124864	0.946058	1.03526	0.939523	1.02811	0.654112	0.98724
nuclear pore complex protein Nup155 [Sus scrofa]	XP_003133941.2	154 kDa	1	0.0325	3	5	11	80684.3	81245.5	80684.3	76332	0.939523	0.946058	0.993092	1	0.147784	0.969668
nucleoside diphosphate kinase homolog 5 isoform X2 [Sus scrofa]	XP_003354337.1	24 kDa	1	0.203	4	9	16	84110.6	92681.9	93975.7	102127	1.10191	1.21419	1.01396	1.11729	0.072134	1.11184
kelch-like protein 10 [Sus scrofa]	XP_020922655.1	69 kDa	1	0.0724	4	5	9	167059	137588	127488	121450	0.882703	0.726986	0.926588	0.76313	0.0345958	0.824852
dynein heavy chain 1, axonemal isoform X1 [Sus scrofa]	XP_020924545.1 (+1)	492 kDa	1	0.0188	6	6	9	97966.4	100025	90147.5	72716.7	0.726986	0.742262	0.90125	0.920188	0.0402927	0.822672
rab11 family-interacting protein 1 [Sus scrofa]	XP_020931919.1	70 kDa	1	0.117	7	8	11	127488	115698	177813	205674	1.77769	1.61328	1.53688	1.39474	0.00535249	1.58065
adenylate kinase 9 isoform X1 [Sus scrofa]	XP_020946700.1 (+3)	213 kDa	1	0.0262	5	6	9	124864	133826	139509	125733	0.939523	1.00696	1.04247	1.11729	0.524929	1.02656
dynein regulatory complex subunit 7 [Sus scrofa]	XP_020949580.1	103 kDa	1	0.0377	3	4	7	137588	93326.6	77397.5	63743.9	0.68302	0.463294	0.82932	0.562529	0.0189884	0.634541
ATP synthase subunit f, mitochondrial isoform X1 [Sus scrofa]	XP_020941195.1	6 kDa	1	0.449	2	4	11	155872	149522	138545	110985	0.742262	0.712025	0.926588	0.888843	0.0411977	0.817429
protein FAM136A [Sus scrofa]	XP_003125099.3	17 kDa	1	0.119	2	6	14	122295	167059	181549	225068	1.34723	1.84038	1.08673	1.48452	0.0677834	1.43972
cylicin-1 [Sus scrofa]	XP_020935506.1	80 kDa	1	0.0341	2	4	17	163621	149522	118950	107204	0.716978	0.655197	0.795536	0.726986	0.00238691	0.723674
AT-rich interactive domain-containing protein 4A [Sus scrofa]	NP_001231108.1 (+2)	143 kDa	1	0.00635	1	1	3	246290	211456	217401	244589	1.15669	0.993092	1.02811	0.882703	0.805789	1.01515
adhesion G-protein coupled receptor F1 precursor [Sus scrofa]	NP_001193284.1 (+4)	100 kDa	1	0.0593	5	7	10	64633.7	65536	97289.7	129267	1.97247	2	1.48452	1.50525	0.0137115	1.74056
vesicle-fusing ATPase [Sus scrofa]	NP_001231489.1 (+2)	84 kDa	1	0.0665	5	7	12	85284.7	69754.6	67378.5	68319	0.97942	0.80107	0.965936	0.790041	0.108832	0.884117
cilia- and flagella-associated protein 20 [Sus scrofa]	NP_001231715.1	23 kDa	1	0.187	4	9	16	168221	165905	172951	163621	0.986233	0.972655	1.04247	1.02811	0.687569	1.00737
growth arrest-specific protein 6 precursor [Sus scrofa]	NP_001302671.1	74 kDa	1	0.0785	4	7	11	75281.1	54728.3	59064.4	52498.9	0.959264	0.697372	1.07923	0.784584	0.256932	0.880112
glucose-6-phosphate isomerase [Sus scrofa]	NP_999495.1	63 kDa	1	0.0968	5	6	11	122295	136638	182812	185364	1.3566	1.51572	1.33793	1.49485	0.00265461	1.42627
NADH dehydrogenase [ubiquinone] 1 alpha subcomplex subunit 12 [Sus scrofa]	XP_003126763.1	17 kDa	1	0.4	5	9	16	60724.9	70239.7	73222.5	79573.5	1.13288	1.31039	1.04247	1.20581	0.0555043	1.17289
EF-hand domain-containing family member B [Sus scrofa]	XP_003132117.2	98 kDa	1	0.0671	5	7	9	99334	107950	70728.3	60305.4	0.558644	0.607097	0.655197	0.712025	0.0015379	0.633241
isocitrate dehydrogenase [NAD] subunit gamma, mitochondrial isoform X1 [Sus scrofa]	XP_003135545.1 (+2)	43 kDa	1	0.0638	3	4	4	258535	241222	271388	303219	1.25701	1.17283	1.12506	1.04972	0.0400707	1.15116
IQ domain-containing protein F1 [Sus scrofa]	XP_003358502.1	24 kDa	1	0.188	3	5	10	140479	186653	94629.3	76332	0.408951	0.543367	0.50698	0.673617	0.00338662	0.533229
schlafen-like protein 1 isoform X2 [Sus scrofa]	XP_005656255.1	43 kDa	1	0.0823	2	4	4	80127	71220.3	70239.7	65083.3	0.913831	0.812252	0.986233	0.876606	0.066282	0.897231
26S proteasome non-ATPase regulatory subunit 8 [Sus scrofa]	XP_005664641.1	40 kDa	1	0.0712	3	6	8	90147.5	104273	111757	104998	1.00696	1.16473	1.07177	1.23971	0.0993886	1.12079
26S proteasome non-ATPase regulatory subunit 6 [Sus scrofa]	XP_020924841.1	52 kDa	1	0.04	2	2	4	45703	48983.2	50012.5	50710.6	1.03526	1.10957	1.02101	1.09429	0.0579653	1.06504
LOW QUALITY PROTEIN: MICOS complex subunit MIC25 [Sus scrofa]	XP_020925470.1	34 kDa	1	0.118	3	6	10	102127	84110.6	88292.3	121450	1.44393	1.18921	1.04972	0.864537	0.343877	1.13685
1-phosphatidylinositol 4,5-bisphosphate phosphodiesterase delta-4 isoform X1 [Sus scrofa]	XP_020930334.1 (+2)	88 kDa	1	0.0536	4	5	7	249728	156956	162491	109457	0.697372	0.438303	1.03526	0.650671	0.0972484	0.705403
calcium-binding mitochondrial carrier protein Aralar1 isoform X1 [Sus scrofa]	XP_020931177.1 (+1)	71 kDa	1	0.127	7	7	15	86475.3	82952.6	77397.5	73222.5	0.882703	0.846745	0.933033	0.895025	0.00838969	0.889377
LOW QUALITY PROTEIN: adenosine deaminase [Sus scrofa]	XP_020933637.1	41 kDa	1	0.107	4	5	10	114105	88292.3	182812	220436	2.49666	1.93187	2.07053	1.60214	0.0116326	2.0253
ras-related protein Ral-A isoform X1 [Sus scrofa]	XP_020934877.1 (+1)	24 kDa	1	0.165	3	7	15	97289.7	108701	99334	104273	0.959264	1.07177	0.913831	1.02101	0.821306	0.99147
LOW QUALITY PROTEIN: transforming growth factor-beta-induced protein ig-h3 [Sus scrofa]	XP_020940443.1	74 kDa	1	0.0512	2	2	3	28924.4	21618.8	39786.7	37380.5	1.72907	1.29235	1.84038	1.37554	0.0246362	1.55934
NADH dehydrogenase [ubiquinone] 1 beta subcomplex subunit 10 [Sus scrofa]	XP_020942457.1	21 kDa	1	0.312	5	8	17	70239.7	67378.5	73222.5	85284.7	1.26576	1.21419	1.08673	1.04247	0.0624447	1.15229
protein lin-7 homolog A isoform X1 [Sus scrofa]	XP_020948717.1 (+2)	26 kDa	1	0.167	3	3	4	152664	185364	185364	208545	1.12506	1.36604	1	1.21419	0.10596	1.17632
adenylate kinase 7 isoform X1 [Sus scrofa]	XP_020955334.1 (+1)	83 kDa	1	0.0967	7	8	12	175365	150562	153726	154795	1.02811	0.882703	1.02101	0.876606	0.33575	0.952109
85/88 kDa calcium-independent phospholipase A2 isoform X2 [Sus scrofa]	XP_003126100.2 (+3)	90 kDa	1	0.0236	2	3	4	236257	246290	201441	182812	0.742262	0.773782	0.817902	0.852635	0.00356416	0.796645
ES1 protein homolog, mitochondrial [Sus scrofa]	XP_003359054.1	29 kDa	1	0.135	3	6	14	155872	167059	161369	156956	0.939523	1.00696	0.965936	1.03526	0.581969	0.98692
protein FAM209B precursor [Sus scrofa]	NP_001107172.1	19 kDa	1	0.165	3	7	12	581734	331810	122295	102127	0.307786	0.175556	0.368567	0.210224	0.000477843	0.265533
disintegrin and metalloproteinase domain-containing protein 2 precursor [Sus scrofa]	NP_999122.1	82 kDa	1	0.0381	2	5	16	162491	118129	128375	170569	1.44393	1.04972	1.08673	0.790041	0.540388	1.09261
transmembrane protein 210 [Sus scrofa]	XP_020936855.1	16 kDa	0.98	0.0696	1	3	12	1.12384e+06	513498	322737	218913	0.426317	0.194791	0.628507	0.287175	0.00730146	0.384197
annexin A2 [Sus scrofa]	NP_001005726.1 (+2)	39 kDa	1	0.127	4	5	9	76862.9	77935.9	134757	132902	1.70527	1.72907	1.72907	1.75321	5.32799e-06	1.72916
MICOS complex subunit MIC13 precursor [Sus scrofa]	NP_001090932.1	13 kDa	1	0.169	2	3	3	53602	65083.3	87076.8	93326.6	1.43396	1.7411	1.33793	1.6245	0.00987375	1.53437
phospholipase B-like 1 precursor [Sus scrofa]	NP_001231558.1	62 kDa	1	0.0754	4	7	11	87682.4	94629.3	95287.5	112534	1.18921	1.28343	1.00696	1.08673	0.100217	1.14158
tissue alpha-L-fucosidase precursor [Sus scrofa]	NP_001302557.1	54 kDa	1	0.0707	3	6	12	128375	104998	95950.3	95950.3	0.913831	0.747425	0.913831	0.747425	0.038755	0.830628
dnaJ homolog subfamily A member 4 [Sus scrofa]	NP_999504.1	45 kDa	1	0.073	3	3	4	65083.3	57848.8	45387.3	53231.8	0.920188	0.817902	0.784584	0.697372	0.0240921	0.805011
TBC1 domain family member 21 isoform X1 [Sus scrofa]	XP_001928582.1	39 kDa	1	0.0923	3	4	5	111757	101421	65536	64633.7	0.63728	0.578344	0.646176	0.586417	0.000194403	0.612055
alpha-centractin [Sus scrofa]	XP_001928912.1	43 kDa	1	0.189	4	8	14	49323.9	48983.2	55492.3	55878.3	1.14076	1.13288	1.13288	1.12506	3.08909e-05	1.1329
ribonuclease UK114 [Sus scrofa]	XP_001928988.1	14 kDa	1	0.387	4	6	11	82379.6	85284.7	95287.5	107950	1.26576	1.31039	1.11729	1.15669	0.0182836	1.21253
renin receptor [Sus scrofa]	XP_003135070.1	39 kDa	1	0.0912	4	7	12	73731.8	69272.7	125733	148489	2.14355	2.01391	1.81504	1.70527	0.00258682	1.91944
isoleucine--tRNA ligase, mitochondrial [Sus scrofa]	XP_005656840.2	114 kDa	1	0.0761	6	8	9	105728	95950.3	74244.7	70728.3	0.737135	0.668964	0.773782	0.702222	0.0011329	0.720526
V-type proton ATPase subunit E 2 isoform X1 [Sus scrofa]	XP_005662635.3 (+1)	34 kDa	1	0.106	3	3	3	220436	201441	201441	223513	1.10957	1.01396	1	0.913831	0.830726	1.00934
endophilin-B1 isoform X1 [Sus scrofa]	XP_005663778.1 (+1)	45 kDa	1	0.164	6	7	8	117313	101421	110218	114898	1.13288	0.97942	1.08673	0.939523	0.498797	1.03464
cilia- and flagella-associated protein 44 isoform X1 [Sus scrofa]	XP_020926019.1 (+2)	212 kDa	1	0.0325	6	6	7	56658.3	54350.3	60305.4	58656.4	1.07923	1.03526	1.10957	1.06437	0.0186306	1.07211
LOW QUALITY PROTEIN: beta-galactosidase [Sus scrofa]	XP_020927212.1	75 kDa	1	0.0437	2	4	11	56658.3	42642.4	73731.8	76862.9	1.8025	1.3566	1.72907	1.30134	0.0232311	1.54738
LOW QUALITY PROTEIN: protein phosphatase 1 regulatory subunit 32 [Sus scrofa]	XP_020938589.1	48 kDa	1	0.119	4	5	7	113317	128375	134757	150562	1.17283	1.32869	1.04972	1.18921	0.0477647	1.18511
protein FAM205C [Sus scrofa]	XP_020940768.1	47 kDa	1	0.146	4	6	17	641016	459594	201441	246290	0.535887	0.384219	0.438303	0.314253	0.00111712	0.418165
proline-rich protein 30 [Sus scrofa]	XP_020944082.1 (+1)	43 kDa	1	0.116	4	6	9	85877.9	50710.6	23170.5	25531.7	0.503478	0.297302	0.456916	0.269807	0.00175049	0.381876
phosphoglucomutase-1 isoform X2 [Sus scrofa]	XP_020949232.1	62 kDa	1	0.0832	5	6	6	267652	263967	241222	263967	1	0.986233	0.913831	0.90125	0.141061	0.950329
uncharacterized protein C6orf10 homolog [Sus scrofa]	XP_020954128.1	51 kDa	1	0.138	6	8	10	99334	145433	127488	148489	1.02101	1.49485	0.876606	1.28343	0.30653	1.16897
testis-specific serine/threonine-protein kinase 6 [Sus scrofa]	NP_001274340.1	30 kDa	1	0.117	3	5	12	132902	105728	94629.3	71715.6	0.678302	0.539614	0.895025	0.712025	0.0277241	0.706242
D-dopachrome decarboxylase [Sus scrofa]	NP_001230486.1	13 kDa	1	0.11	1	2	6	30152.7	34877.3	33689.2	35857.8	1.02811	1.18921	0.965936	1.11729	0.223412	1.07514
transmembrane protein 190 [Sus scrofa]	XP_020950676.1	20 kDa	1	0.0939	1	2	2	129267	53231.8	60305.4	57848.8	1.08673	0.447513	1.13288	0.466516	0.33433	0.783412
clathrin light chain A isoform X1 [Sus scrofa]	XP_020921668.1 (+3)	27 kDa	1	0.0372	1	2	6	106464	84110.6	131984	170569	2.02792	1.60214	1.56917	1.23971	0.0326135	1.60973
cytochrome c oxidase subunit 7A2, mitochondrial [Sus scrofa]	NP_001090953.1	9 kDa	1	0.277	2	3	11	218913	353169	469251	577716	1.6358	2.63902	1.32869	2.14355	0.0474486	1.93676
26S proteasome non-ATPase regulatory subunit 4 [Sus scrofa]	NP_001038000.1 (+1)	41 kDa	1	0.0796	3	5	6	104998	102837	120611	130167	1.26576	1.23971	1.17283	1.1487	0.00488713	1.20675
ATP-dependent 6-phosphofructokinase, muscle type [Sus scrofa]	NP_001038015.1 (+7)	85 kDa	1	0.0269	2	3	8	148489	137588	137588	149522	1.08673	1.00696	1	0.926588	0.886753	1.00507
cysteine desulfurase, mitochondrial [Sus scrofa]	NP_001129982.1 (+1)	50 kDa	1	0.0503	2	3	6	85284.7	71715.6	77935.9	82379.6	1.1487	0.965936	1.08673	0.913831	0.63036	1.0288
SCO cytochrome oxidase deficient homolog 2 isoform 1 precursor [Sus scrofa]	NP_001193305.1 (+2)	30 kDa	1	0.182	4	6	10	131984	122295	63743.9	74244.7	0.607097	0.562529	0.521233	0.482968	0.000436659	0.543457
adseverin [Sus scrofa]	NP_001231660.1	81 kDa	1	0.0741	5	5	7	155872	136638	299044	277091	2.02792	1.77769	2.18859	1.91853	0.00150051	1.97818
inhibitor of carbonic anhydrase precursor [Sus scrofa]	NP_999012.2 (+1)	78 kDa	1	0.0497	3	5	10	83529.6	56266.9	30573.6	31872	0.566442	0.381565	0.543367	0.366021	0.00201681	0.464349
short-chain specific acyl-CoA dehydrogenase, mitochondrial precursor [Sus scrofa]	NP_999063.1	45 kDa	1	0.102	4	6	11	73731.8	66913.1	85284.7	91405.9	1.36604	1.23971	1.27456	1.15669	0.00935202	1.25925
apolipoprotein E precursor [Sus scrofa]	NP_999473.1	37 kDa	1	0.142	4	6	11	93326.6	95950.3	177813	223513	2.32947	2.39496	1.85318	1.90528	0.00410853	2.12072
acetyl-coenzyme A synthetase 2-like, mitochondrial isoform X2 [Sus scrofa]	XP_001927148.3	74 kDa	1	0.0446	3	4	6	179050	182812	165905	176585	0.965936	0.986233	0.907519	0.926588	0.0588627	0.946569
carbonic anhydrase 2 [Sus scrofa]	XP_001927840.1	29 kDa	1	0.208	5	10	16	116502	118950	135694	161369	1.3566	1.38511	1.14076	1.16473	0.0257822	1.2618
centrosomal protein of 70 kDa isoform X2 [Sus scrofa]	XP_003358620.2 (+2)	72 kDa	1	0.0681	4	4	4	107950	94629.3	70728.3	68794.2	0.726986	0.63728	0.747425	0.655197	0.00141659	0.691722
retinoid-inducible serine carboxypeptidase [Sus scrofa]	XP_005657025.1	51 kDa	1	0.11	4	7	12	71715.6	73731.8	105728	115698	1.56917	1.61328	1.43396	1.47427	0.0010731	1.52267
prefoldin subunit 1 [Sus scrofa]	XP_005661793.1	14 kDa	1	0.156	2	3	4	95287.5	127488	138545	200050	1.56917	2.09943	1.08673	1.45397	0.0777912	1.55233
NADH dehydrogenase [ubiquinone] iron-sulfur protein 2, mitochondrial isoform X1 [Sus scrofa]	XP_005663223.1 (+1)	54 kDa	1	0.109	5	6	10	121450	93326.6	85284.7	83529.6	0.895025	0.687771	0.913831	0.702222	0.0456552	0.799712
LOW QUALITY PROTEIN: coiled-coil domain-containing protein 81 [Sus scrofa]	XP_020918268.1	76 kDa	1	0.069	4	7	12	102837	124002	123145	132902	1.07177	1.29235	0.993092	1.19748	0.127572	1.13867
leucine-rich repeat-containing protein 26 [Sus scrofa]	XP_020936850.1	35 kDa	1	0.181	5	8	14	44762.4	32768	71715.6	57052.4	1.7411	1.27456	2.18859	1.60214	0.034227	1.7016
testicular haploid expressed gene protein [Sus scrofa]	XP_020940806.1	45 kDa	1	0.146	5	7	10	112534	86475.3	86475.3	89524.8	1.03526	0.795536	1	0.768438	0.240433	0.89981
26S proteasome non-ATPase regulatory subunit 7 [Sus scrofa]	XP_020949519.1	37 kDa	1	0.0988	4	5	7	126607	147464	164759	165905	1.12506	1.31039	1.11729	1.30134	0.0279979	1.21352
LOW QUALITY PROTEIN: solute carrier family 2, facilitated glucose transporter member 5 [Sus scrofa]	XP_020950941.1	55 kDa	1	0.058	3	4	10	59064.4	66450.8	54350.3	40905.3	0.615572	0.692555	0.817902	0.920188	0.0383341	0.761554
adenylate kinase 2, mitochondrial isoform X1 [Sus scrofa]	XP_020951501.1 (+2)	27 kDa	1	0.145	3	9	16	90147.5	104273	118129	141457	1.3566	1.56917	1.13288	1.31039	0.0316642	1.34226
fatty acid-binding protein, heart [Sus scrofa]	NP_001093401.1	15 kDa	1	0.135	2	3	6	195933	209996	279018	355626	1.69349	1.81504	1.32869	1.42405	0.015577	1.56532
NADH dehydrogenase [ubiquinone] 1 subunit C2 [Sus scrofa]	NP_001231672.1	14 kDa	1	0.197	2	5	11	124864	100721	102837	95287.5	0.946058	0.76313	1.02101	0.823591	0.151673	0.888448
radial spoke head protein 3 homolog [Sus scrofa]	XP_001927005.6	61 kDa	1	0.0314	2	4	8	147464	96617.7	95287.5	92041.7	0.952638	0.624165	0.986233	0.646176	0.13386	0.802303
spermatogenesis-associated protein 19, mitochondrial [Sus scrofa]	NP_001171391.1	18 kDa	0.98	0.0584	1	2	13	301124	218913	126607	103552	0.473029	0.343885	0.578344	0.420448	0.00156911	0.453927
tricarboxylate transport protein, mitochondrial [Sus scrofa]	NP_001177118.1	34 kDa	1	0.166	5	5	9	110218	126607	95287.5	68794.2	0.543367	0.624165	0.752623	0.864537	0.0232216	0.696173
NADPH:adrenodoxin oxidoreductase, mitochondrial [Sus scrofa]	NP_001231656.1 (+1)	54 kDa	1	0.142	6	8	11	96617.7	82379.6	87076.8	95950.3	1.16473	0.993092	1.05702	0.90125	0.636541	1.02902
NADH dehydrogenase [ubiquinone] iron-sulfur protein 5 [Sus scrofa]	NP_001231917.1	12 kDa	1	0.292	3	4	4	162491	169391	177813	225068	1.32869	1.38511	1.04972	1.09429	0.082707	1.21445
testis-specific serine/threonine-protein kinase 1 [Sus scrofa]	NP_001274344.1	41 kDa	1	0.0989	3	4	11	209996	195933	171756	226633	1.15669	1.07923	0.876606	0.817902	0.843026	0.982606
epididymis-specific alpha-mannosidase precursor [Sus scrofa]	NP_999014.1	115 kDa	1	0.0596	5	7	8	75281.1	65991.8	71715.6	71715.6	1.08673	0.952638	1.08673	0.952638	0.646103	1.01969
beta-microseminoprotein precursor [Sus scrofa]	NP_999017.1	12 kDa	1	0.261	3	5	14	96617.7	94629.3	246290	334118	3.53081	3.45815	2.60268	2.54912	0.00462724	3.03519
dynactin subunit 3 isoform X2 [Sus scrofa]	XP_003130704.1	21 kDa	1	0.145	3	4	8	136638	160254	160254	193235	1.20581	1.41421	1	1.17283	0.101901	1.19821
casein kinase I isoform X3 [Sus scrofa]	XP_005659563.2 (+3)	48 kDa	1	0.112	5	6	8	95287.5	66450.8	50012.5	58656.4	0.882703	0.615572	0.752623	0.524858	0.0298691	0.693939
4-trimethylaminobutyraldehyde dehydrogenase isoform X1 [Sus scrofa]	XP_005663205.1	65 kDa	1	0.0805	4	6	10	57848.8	54728.3	64187.3	62866.3	1.1487	1.08673	1.17283	1.10957	0.00676727	1.12946
sortilin isoform X3 [Sus scrofa]	XP_013852742.1 (+1)	92 kDa	1	0.0636	4	6	12	83529.6	77397.5	103552	95287.5	1.23114	1.14076	1.33793	1.23971	0.00976547	1.23739
ubiquitin carboxyl-terminal hydrolase isozyme L3 isoform X1 [Sus scrofa]	XP_020920826.1	33 kDa	1	0.163	4	6	15	127488	123145	123145	135694	1.10191	1.06437	1	0.965936	0.360667	1.03305
kinesin-like protein KIF9 isoform X1 [Sus scrofa]	XP_020924364.1 (+11)	97 kDa	1	0.0434	3	4	7	106464	101421	109457	128375	1.26576	1.20581	1.07923	1.02811	0.0781529	1.14473
serine/threonine-protein phosphatase PGAM5, mitochondrial isoform X1 [Sus scrofa]	XP_020929599.1 (+1)	32 kDa	1	0.107	3	6	8	144429	146445	138545	148489	1.01396	1.02811	0.946058	0.959264	0.560159	0.986849
casein kinase II subunit beta [Sus scrofa]	NP_001138849.1 (+1)	25 kDa	1	0.13	3	5	11	114105	116502	119778	102837	0.882703	0.90125	1.02811	1.04972	0.478677	0.965446
glutathione S-transferase kappa 1 [Sus scrofa]	NP_001302503.1	25 kDa	1	0.0929	2	3	4	130167	163621	160254	138545	0.846745	1.06437	0.97942	1.23114	0.730694	1.03042
izumo sperm-egg fusion protein 1 isoform X1 [Sus scrofa]	XP_003127333.3 (+1)	39 kDa	1	0.0922	3	5	14	135694	161369	149522	143431	0.888843	1.05702	0.926588	1.10191	0.907915	0.993588
sperm surface protein Sp17 isoform X1 [Sus scrofa]	XP_003130070.1 (+2)	18 kDa	1	0.229	3	4	12	117313	95287.5	98647.9	121450	1.27456	1.03526	1.03526	0.840896	0.636616	1.0465
disintegrin and metalloproteinase domain-containing protein 1a-like [Sus scrofa]	XP_020929877.1	94 kDa	1	0.0274	2	4	6	150562	94629.3	85284.7	74761.1	0.790041	0.496546	0.90125	0.566442	0.0459682	0.68857
proline-rich protein 27 [Sus scrofa]	XP_020956199.1	18 kDa	1	0.143	2	4	11	256749	299044	348307	517070	1.72907	2.01391	1.16473	1.3566	0.0584456	1.56608
basigin precursor [Sus scrofa]	NP_001116558.1 (+1)	29 kDa	1	0.0743	2	3	11	65536	74244.7	180295	176585	2.37841	2.69447	2.42839	2.75108	0.000465632	2.56309
peptidyl-prolyl cis-trans isomerase FKBP1A [Sus scrofa]	NP_001033089.1	12 kDa	1	0.25	2	5	15	85877.9	98647.9	97966.4	121450	1.23114	1.41421	0.993092	1.14076	0.113889	1.1948
coiled-coil domain-containing protein 33 isoform X1 [Sus scrofa]	XP_020954717.1 (+6)	41 kDa	1	0.0611	2	3	4	65991.8	58656.4	54728.3	54728.3	0.933033	0.82932	0.933033	0.82932	0.0285879	0.881176
histidine triad nucleotide-binding protein 2, mitochondrial isoform 1 precursor [Sus scrofa]	NP_001231254.1 (+3)	17 kDa	1	0.0798	1	2	10	138545	118950	114898	138545	1.16473	1	0.965936	0.82932	0.893834	0.989997
ATP synthase F0 subunit 8 (mitochondrion) [Sus scrofa]	NP_008638.1 (+1)	8 kDa	0.98	0.149	1	2	12	41189.8	42055.3	6700.25	7643.41	0.181747	0.185565	0.15932	0.162668	1.12999e-06	0.172325
synaptophysin-like protein 1 [Sus scrofa]	XP_020919174.1	26 kDa	0.98	0.0456	1	2	15	99334	88292.3	78478	44453.2	0.503478	0.447513	0.888843	0.790041	0.0499516	0.657469
isovaleryl-CoA dehydrogenase, mitochondrial [Sus scrofa]	NP_001161107.1	47 kDa	1	0.124	5	7	9	73731.8	70728.3	128375	132902	1.87905	1.8025	1.81504	1.7411	9.36076e-05	1.80942
charged multivesicular body protein 1a [Sus scrofa]	NP_001230289.1	22 kDa	1	0.0867	2	3	4	87682.4	92681.9	180295	209996	2.26577	2.39496	1.94531	2.05623	0.0014091	2.16557
proteasome subunit beta type-4 [Sus scrofa]	NP_001231384.1	29 kDa	1	0.129	3	5	8	204253	249728	318294	350730	1.40444	1.71713	1.27456	1.55833	0.0145479	1.48862
nucleobindin-1 precursor [Sus scrofa]	NP_001231417.1 (+1)	53 kDa	1	0.0766	3	4	8	91405.9	77397.5	73222.5	86475.3	1.11729	0.946058	0.946058	0.80107	0.516745	0.952618
carbonyl reductase [NADPH] 1 [Sus scrofa]	NP_001302675.1	31 kDa	1	0.128	3	6	11	95950.3	87682.4	145433	168221	1.91853	1.75321	1.65864	1.51572	0.00351695	1.71152
thioredoxin reductase 1, cytoplasmic [Sus scrofa]	NP_999319.2	55 kDa	1	0.136	5	7	12	151609	139509	144429	132902	0.952638	0.876606	1.03526	0.952638	0.253094	0.954287
casein kinase I isoform X4 [Sus scrofa]	XP_003124136.1 (+4)	39 kDa	1	0.163	5	7	10	138545	125733	113317	110218	0.876606	0.795536	0.90125	0.817902	0.00859088	0.847824
E3 ubiquitin-protein ligase CHIP [Sus scrofa]	XP_003124756.2	35 kDa	1	0.102	3	4	10	109457	95287.5	100025	101421	1.06437	0.926588	1.04972	0.913831	0.793148	0.988627
tubulin alpha-8 chain [Sus scrofa]	XP_003126645.3	50 kDa	1	0.39	3	7	142	66450.8	56658.3	54728.3	52864.1	0.933033	0.795536	0.965936	0.823591	0.0617994	0.879524
keratin, type I cytoskeletal 13 [Sus scrofa]	XP_003131484.1	49 kDa	1	0.143	4	5	19	169391	113317	120611	76332	0.673617	0.450625	1.06437	0.712025	0.118936	0.725159
IQ domain-containing protein D isoform X1 [Sus scrofa]	XP_003132957.5 (+1)	54 kDa	1	0.101	4	6	7	128375	131984	137588	118950	0.90125	0.926588	1.04247	1.07177	0.753509	0.985519
long-chain-fatty-acid--CoA ligase 6 isoform X3 [Sus scrofa]	XP_003354318.1 (+6)	78 kDa	1	0.0488	3	4	4	117313	75804.7	58656.4	56658.3	0.747425	0.482968	0.773782	0.5	0.0172347	0.626044
programmed cell death protein 5 [Sus scrofa]	XP_005655861.2	14 kDa	1	0.2	2	2	2	65536	58251.2	51063.3	70239.7	1.20581	1.07177	0.876606	0.779165	0.873146	0.983338
filamin-B isoform X1 [Sus scrofa]	XP_020924720.1 (+6)	281 kDa	1	0.0353	7	8	9	68794.2	64187.3	80684.3	77397.5	1.20581	1.12506	1.25701	1.17283	0.0063715	1.19018
acyl-CoA dehydrogenase family member 9, mitochondrial isoform X1 [Sus scrofa]	XP_020925064.1 (+1)	69 kDa	1	0.0958	5	7	13	134757	127488	128375	120611	0.946058	0.895025	1.00696	0.952638	0.117704	0.950169
radial spoke head 14 homolog [Sus scrofa]	XP_020927954.1 (+1)	37 kDa	1	0.159	5	7	11	118129	107950	107204	103552	0.959264	0.876606	0.993092	0.907519	0.0852947	0.93412
LOW QUALITY PROTEIN: oxysterol-binding protein 2 [Sus scrofa]	XP_020928608.1	102 kDa	1	0.0689	6	8	11	86475.3	93975.7	92041.7	104998	1.11729	1.21419	0.97942	1.06437	0.152337	1.09382
LOW QUALITY PROTEIN: titin [Sus scrofa]	XP_020931560.1	3818 kDa	1	0.00096	3	3	3	122295	107950	111757	130167	1.20581	1.06437	1.03526	0.913831	0.428029	1.05482
actin-related protein T1 [Sus scrofa]	XP_020936201.1	42 kDa	1	0.0981	3	3	15	207105	288858	82952.6	74761.1	0.258816	0.360982	0.287175	0.400535	0.000249701	0.326877
glutathione S-transferase P-like isoform X3 [Sus scrofa]	XP_020938403.1	24 kDa	1	0.192	3	4	10	67378.5	66913.1	69754.6	66913.1	1	0.993092	1.04247	1.03526	0.248178	1.01771
vacuolar protein sorting-associated protein VTA1 homolog isoform X1 [Sus scrofa]	XP_020942934.1	34 kDa	1	0.137	3	4	9	51063.3	42055.3	62432.1	66913.1	1.59107	1.31039	1.48452	1.22264	0.0168989	1.40216
integral membrane protein 2B [Sus scrofa]	NP_001035834.1 (+1)	30 kDa	1	0.143	3	6	11	131984	135694	204253	154795	1.14076	1.17283	1.50525	1.54756	0.0498927	1.3416
ropporin-1-like protein [Sus scrofa]	XP_003361906.3 (+1)	25 kDa	1	0.0917	2	5	8	147464	226633	242900	233005	1.02811	1.58008	1.07177	1.64718	0.135504	1.33179
spermatogenesis-associated protein 3 [Sus scrofa]	NP_001185849.1 (+1)	22 kDa	1	0.124	3	3	9	128375	68319	53231.8	37122.3	0.543367	0.289172	0.779165	0.41466	0.0180567	0.506591
NADH dehydrogenase [ubiquinone] iron-sulfur protein 8, mitochondrial isoform X1 [Sus scrofa]	XP_003122482.1 (+3)	27 kDa	1	0.0962	2	5	12	87682.4	73222.5	83529.6	106464	1.45397	1.21419	1.14076	0.952638	0.163675	1.19039
serum albumin precursor [Sus scrofa]	NP_001005208.1	70 kDa	1	0.0593	3	3	5	137588	118950	119778	115698	0.972655	0.840896	1.00696	0.870551	0.147607	0.922764
eukaryotic initiation factor 4A-I [Sus scrofa]	NP_001093666.1 (+1)	46 kDa	1	0.155	5	8	12	125733	111757	104273	100025	0.895025	0.795536	0.933033	0.82932	0.0218155	0.863229
outer dense fiber protein 3B [Sus scrofa]	NP_001193304.1 (+2)	27 kDa	1	0.277	5	7	11	105728	92681.9	90147.5	98647.9	1.06437	0.933033	0.972655	0.852635	0.387951	0.955673
NADH dehydrogenase [ubiquinone] 1 alpha subcomplex subunit 13 [Sus scrofa]	NP_001231575.1	17 kDa	1	0.215	3	4	12	44453.2	44146.1	45073.8	43538.4	0.986233	0.97942	1.02101	1.01396	0.988751	1.00016
lysosomal alpha-mannosidase isoform X2 [Sus scrofa]	XP_003123362.2 (+1)	114 kDa	1	0.0605	5	5	7	114898	117313	104273	114898	0.97942	1	0.888843	0.907519	0.129717	0.943946
UV excision repair protein RAD23 homolog A isoform X1 [Sus scrofa]	XP_003123386.2 (+1)	40 kDa	1	0.14	5	6	7	179050	164759	168221	198668	1.20581	1.10957	1.02101	0.939523	0.315141	1.06898
LOW QUALITY PROTEIN: 6-phosphogluconate dehydrogenase, decarboxylating [Sus scrofa]	XP_003127605.2	53 kDa	1	0.0766	3	5	9	95287.5	104998	132902	117313	1.11729	1.23114	1.26576	1.39474	0.0215511	1.25223
brain-specific angiogenesis inhibitor 1-associated protein 2 isoform X8 [Sus scrofa]	XP_003131202.2 (+5)	59 kDa	1	0.0953	5	6	8	82952.6	67847.1	119778	135694	2	1.6358	1.76541	1.44393	0.00887404	1.71128
LOW QUALITY PROTEIN: histone H2B type 1 [Sus scrofa]	XP_003356615.2 (+1)	14 kDa	1	0.23	3	3	5	21769.2	25888.1	52136.3	34397.1	1.32869	1.58008	2.01391	2.39496	0.0389563	1.82941
tripeptidyl-peptidase 1 isoform X1 [Sus scrofa]	XP_003357180.1	62 kDa	1	0.0717	3	5	10	47314.7	34877.3	47643.8	48983.2	1.40444	1.03526	1.36604	1.00696	0.149953	1.20318
growth arrest-specific protein 8 isoform X3 [Sus scrofa]	XP_005653267.2	56 kDa	1	0.14	5	5	5	104998	122295	124002	127488	1.04247	1.21419	1.01396	1.18099	0.107781	1.1129
plasma membrane calcium-transporting ATPase 4 isoform X1 [Sus scrofa]	XP_020918853.1 (+6)	134 kDa	1	0.0589	6	9	9	150562	152664	149522	109457	0.716978	0.726986	0.97942	0.993092	0.15209	0.854119
coiled-coil domain-containing protein 40 isoform X3 [Sus scrofa]	XP_020922163.1	111 kDa	1	0.0542	5	6	8	145433	150562	154795	174154	1.15669	1.19748	1.02811	1.06437	0.0658862	1.11166
TOM1-like protein 2 isoform X1 [Sus scrofa]	XP_020923664.1 (+10)	58 kDa	1	0.0981	4	5	8	52498.9	42642.4	58251.2	60305.4	1.41421	1.1487	1.36604	1.10957	0.0425141	1.25963
dehydrogenase/reductase SDR family member 7B isoform X1 [Sus scrofa]	XP_020923705.1 (+3)	35 kDa	1	0.166	5	6	8	165905	145433	97289.7	102127	0.702222	0.615572	0.668964	0.586417	0.000841455	0.643294
ran-binding protein 17 isoform X1 [Sus scrofa]	XP_020932339.1 (+1)	126 kDa	1	0.0235	3	4	5	221969	138545	98647.9	76332	0.550953	0.343885	0.712025	0.444421	0.00849589	0.512821
uncharacterized protein C7orf31 homolog [Sus scrofa]	XP_020934354.1	67 kDa	1	0.0325	2	3	3	136638	226633	136638	82379.6	0.363493	0.602904	0.602904	1	0.0730649	0.642325
target of Myb protein 1 isoform X1 [Sus scrofa]	XP_020937145.1 (+2)	56 kDa	1	0.137	5	7	8	74244.7	62000.8	92041.7	101421	1.6358	1.36604	1.48452	1.23971	0.0145106	1.43152
tumor necrosis factor alpha-induced protein 2 [Sus scrofa]	XP_020937187.1 (+1)	78 kDa	1	0.0571	4	5	9	73731.8	59888.9	57449.2	56266.9	0.939523	0.76313	0.959264	0.779165	0.0736712	0.86027
methylosome protein 50 isoform X2 [Sus scrofa]	XP_020945699.1	36 kDa	1	0.0808	2	3	8	53231.8	39239	35857.8	37902.4	0.965936	0.712025	0.913831	0.673617	0.0852848	0.816352
polyamine-modulated factor 1-binding protein 1 [Sus scrofa]	XP_020949517.1	123 kDa	1	0.0381	4	6	8	311744	165905	81810.6	94629.3	0.570382	0.303549	0.493116	0.262429	0.00406404	0.407369
LOW QUALITY PROTEIN: protein OS-9 [Sus scrofa]	XP_020947548.1	75 kDa	1	0.0315	2	3	11	108701	95287.5	162491	214408	2.25012	1.97247	1.70527	1.49485	0.0136492	1.85568
EF-hand calcium-binding domain-containing protein 2 isoform X3 [Sus scrofa]	XP_003130614.1 (+3)	19 kDa	1	0.14	2	3	5	68319	51776.1	58656.4	59888.9	1.15669	0.876606	1.13288	0.858565	0.943413	1.00619
isocitrate dehydrogenase [NADP] cytoplasmic isoform X2 [Sus scrofa]	XP_005672193.1 (+4)	47 kDa	1	0.0459	2	5	5	189259	215899	246290	267652	1.23971	1.41421	1.14076	1.30134	0.0173467	1.27401
four and a half LIM domains protein 1 isoform X4 [Sus scrofa]	XP_020935181.1	33 kDa	1	0.0915	3	4	9	284881	462791	614903	573725	1.23971	2.01391	1.32869	2.15846	0.0611481	1.68519
armadillo repeat-containing protein 12 [Sus scrofa]	XP_020954291.1	46 kDa	1	0.0387	2	4	9	223513	260333	91405.9	90147.5	0.346277	0.403321	0.351111	0.408951	4.20804e-05	0.377415
NADH dehydrogenase [ubiquinone] 1 alpha subcomplex subunit 8 [Sus scrofa]	NP_001177126.1	20 kDa	1	0.151	2	4	7	84695.6	77397.5	84695.6	102837	1.32869	1.21419	1.09429	1	0.112142	1.15929
Golgi-associated plant pathogenesis-related protein 1 [Sus scrofa]	XP_003122046.1	17 kDa	1	0.169	2	4	12	75804.7	72716.7	131072	141457	1.94531	1.86607	1.8025	1.72907	0.000364095	1.83574
ras-related protein Rab-8A [Sus scrofa]	NP_001230731.1	24 kDa	1	0.159	2	4	11	25531.7	29125.6	36107.2	26068.1	0.895025	1.02101	1.23971	1.41421	0.304162	1.14249
protein CutA isoform X2 [Sus scrofa]	XP_003356657.1 (+1)	17 kDa	1	0.182	2	3	13	68794.2	68794.2	68794.2	80127	1.16473	1.16473	1	1	0.18169	1.08237
secretory carrier-associated membrane protein 2 [Sus scrofa]	NP_001230421.1 (+1)	37 kDa	1	0.131	3	4	12	134757	97966.4	80684.3	59888.9	0.61132	0.444421	0.823591	0.598739	0.0164058	0.619518
nuclear pore complex protein Nup93 [Sus scrofa]	NP_001231081.1	93 kDa	1	0.0305	3	5	8	96617.7	93326.6	97966.4	95287.5	1.02101	0.986233	1.04972	1.01396	0.267074	1.01773
cation-independent mannose-6-phosphate receptor precursor [Sus scrofa]	NP_001231402.1	273 kDa	1	0.00804	2	2	2	95287.5	85284.7	108701	119778	1.40444	1.25701	1.27456	1.14076	0.015502	1.2692
ceruloplasmin precursor [Sus scrofa]	NP_001254623.2 (+2)	122 kDa	1	0.062	6	7	10	116502	114898	42347.8	45073.8	0.392292	0.386891	0.368567	0.363493	3.09593e-06	0.377811
prefoldin subunit 2 [Sus scrofa]	XP_001927358.1	17 kDa	1	0.227	3	4	8	75804.7	69272.7	67847.1	85284.7	1.23114	1.12506	0.97942	0.895025	0.497131	1.05766
epididymal-specific lipocalin-5 isoform X2 [Sus scrofa]	XP_003122377.2 (+1)	20 kDa	1	0.254	5	7	9	140479	155872	198668	258535	1.65864	1.84038	1.27456	1.41421	0.0225449	1.54695
coiled-coil domain-containing protein 39 isoform X1 [Sus scrofa]	XP_003132600.1 (+2)	110 kDa	1	0.0361	4	4	6	162491	132902	135694	153726	1.15669	0.946058	1.02101	0.835088	0.888528	0.989711
UPF0764 protein C16orf89 homolog isoform X1 [Sus scrofa]	XP_003354677.1 (+2)	41 kDa	1	0.097	3	4	4	100025	82952.6	85877.9	93975.7	1.13288	0.939523	1.03526	0.858565	0.895932	0.991559
TOM1-like protein 1 isoform X2 [Sus scrofa]	XP_005669002.2 (+2)	49 kDa	1	0.123	4	7	11	75281.1	72214.5	142441	153726	2.12874	2.04202	1.97247	1.89212	0.000271771	2.00884
TSC22 domain family protein 4 isoform X1 [Sus scrofa]	XP_013850908.1	54 kDa	1	0.0828	3	5	9	103552	70728.3	39239	42347.8	0.598739	0.408951	0.554785	0.378929	0.00243453	0.485351
3-hydroxyisobutyryl-CoA hydrolase, mitochondrial isoform X1 [Sus scrofa]	XP_020931922.1 (+1)	43 kDa	1	0.0829	3	4	6	70728.3	68794.2	76862.9	84110.6	1.22264	1.18921	1.11729	1.08673	0.0162213	1.15397
arrestin domain-containing protein 1 isoform X1 [Sus scrofa]	XP_020936756.1 (+4)	52 kDa	1	0.103	4	5	6	71715.6	61572.6	130167	125733	2.04202	1.75321	2.11404	1.81504	0.00174575	1.93108
Sjoegren syndrome nuclear autoantigen 1 [Sus scrofa]	XP_020936854.1	14 kDa	1	0.336	3	6	10	131984	149522	120611	168221	1.12506	1.27456	0.806642	0.913831	0.793483	1.03002
peptidyl-glycine alpha-amidating monooxygenase isoform X1 [Sus scrofa]	XP_020940210.1 (+18)	109 kDa	1	0.038	3	5	8	76332	70728.3	97966.4	110218	1.55833	1.44393	1.38511	1.28343	0.00535987	1.4177
IST1 homolog isoform X1 [Sus scrofa]	XP_020949508.1 (+4)	40 kDa	1	0.0468	2	3	4	127488	149522	202842	202842	1.3566	1.59107	1.3566	1.59107	0.00598474	1.47384
izumo sperm-egg fusion protein 2 isoform X2 [Sus scrofa]	XP_020950439.1	35 kDa	1	0.0759	2	2	3	191901	139509	116502	107950	0.773782	0.562529	0.835088	0.607097	0.0184392	0.694624
proteasome subunit beta type-2 [Sus scrofa]	XP_020951579.1	23 kDa	1	0.129	2	4	8	152664	84110.6	96617.7	107950	1.28343	0.707107	1.1487	0.632878	0.74645	0.943027
guanine nucleotide-binding protein G(I)/G(S)/G(T) subunit beta-1 [Sus scrofa]	XP_020953149.1 (+5)	37 kDa	1	0.0941	3	5	9	164759	149522	220436	226633	1.51572	1.37554	1.47427	1.33793	0.00197517	1.42586
LOW QUALITY PROTEIN: acyl-coenzyme A thioesterase 1-like [Sus scrofa]	XP_020955153.1	51 kDa	1	0.0754	3	4	8	59064.4	80127	107204	121450	1.51572	2.05623	1.33793	1.81504	0.0234061	1.68123
lanC-like protein 1 isoform X1 [Sus scrofa]	XP_020932067.1 (+3)	49 kDa	1	0.0716	3	4	8	152664	133826	102837	93326.6	0.697372	0.61132	0.768438	0.673617	0.00238305	0.687687
testis-specific serine/threonine-protein kinase 4 [Sus scrofa]	NP_001274346.1 (+2)	37 kDa	1	0.0579	2	2	4	284881	338783	353169	322737	0.952638	1.13288	1.04247	1.23971	0.231771	1.09192
hydroxymethylglutaryl-CoA lyase, mitochondrial isoform X3 [Sus scrofa]	XP_005656108.2	35 kDa	1	0.033	1	2	4	93326.6	95287.5	112534	117313	1.23114	1.25701	1.18099	1.20581	0.000903997	1.21874
semaphorin-3F isoform X1 [Sus scrofa]	XP_001925178.2 (+1)	88 kDa	1	0.0369	3	3	3	154795	108701	92041.7	102127	0.939523	0.659754	0.846745	0.594604	0.0580807	0.760156
prostasin [Sus scrofa]	XP_003124520.1	37 kDa	1	0.0814	2	5	12	79573.5	56658.3	118129	95950.3	1.69349	1.20581	2.08493	1.48452	0.0446143	1.61719
elongin-B [Sus scrofa]	XP_003124794.2	22 kDa	1	0.0825	2	4	9	110218	174154	212927	237901	1.36604	2.15846	1.22264	1.93187	0.057853	1.66975
NADH dehydrogenase [ubiquinone] 1 alpha subcomplex subunit 6 [Sus scrofa]	NP_001172107.1	15 kDa	1	0.0625	1	3	9	75281.1	93975.7	120611	156956	1.67018	2.08493	1.28343	1.60214	0.0278918	1.66017
amyloid beta A4 precursor protein-binding family B member 2 isoform X4 [Sus scrofa]	XP_005666668.1 (+23)	87 kDa	0.98	0.0164	1	1	2	1.41268e+06	402883	405685	400100	0.993092	0.283221	1.00696	0.287175	0.181744	0.642611
glucosylceramidase precursor [Sus scrofa]	NP_001005730.1 (+1)	60 kDa	1	0.0541	3	4	5	114898	83529.6	130167	148489	1.77769	1.29235	1.55833	1.13288	0.0538446	1.44031
ras-related protein Rab-1A [Sus scrofa]	NP_001026957.1	23 kDa	1	0.322	4	4	10	57848.8	56658.3	112534	90147.5	1.59107	1.55833	1.98618	1.94531	0.0065232	1.77022
sperm flagellar protein 2 [Sus scrofa]	NP_001038026.1	209 kDa	1	0.0199	4	4	6	55109	63303.6	76862.9	89524.8	1.41421	1.6245	1.21419	1.39474	0.0162114	1.41191
prelamin-A/C [Sus scrofa]	NP_001104727.2 (+10)	74 kDa	1	0.0753	4	6	9	85877.9	99334	91405.9	107204	1.07923	1.24833	0.920188	1.06437	0.329256	1.07803
Na(+)/H(+) exchange regulatory cofactor NHE-RF1 [Sus scrofa]	NP_001137196.1	39 kDa	1	0.0712	3	3	4	202842	233005	397336	472515	2.02792	2.32947	1.70527	1.95884	0.00433552	2.00537
3-ketoacyl-CoA thiolase, mitochondrial [Sus scrofa]	NP_001161110.1	42 kDa	1	0.0781	3	3	6	52864.1	44146.1	53602	49667	1.12506	0.939523	1.21419	1.01396	0.313154	1.07318
alpha-soluble NSF attachment protein [Sus scrofa]	NP_001231313.1	33 kDa	1	0.125	3	5	7	110218	116502	119778	108701	0.933033	0.986233	1.02811	1.08673	0.810143	1.00853
peroxiredoxin-2 [Sus scrofa]	NP_001231403.1	22 kDa	1	0.192	4	6	10	75804.7	76862.9	147464	156956	2.04202	2.07053	1.91853	1.94531	0.000111108	1.9941
LOW QUALITY PROTEIN: protein dopey-2 [Sus scrofa]	XP_003132811.2	257 kDa	1	0.0223	4	5	6	38166	37380.5	90147.5	58656.4	1.56917	1.53688	2.41162	2.36199	0.0275619	1.96991
LOW QUALITY PROTEIN: annexin A6 [Sus scrofa]	XP_005672670.3	76 kDa	1	0.049	3	4	5	55109	37902.4	90774.5	89524.8	2.36199	1.6245	2.39496	1.64718	0.0182774	2.00716
EF-hand calcium-binding domain-containing protein 5 [Sus scrofa]	XP_013836649.2	179 kDa	1	0.0294	4	5	7	86475.3	91405.9	84695.6	95950.3	1.04972	1.10957	0.926588	0.97942	0.710755	1.01632
dnaJ homolog subfamily B member 6 isoform X1 [Sus scrofa]	XP_020934927.1 (+7)	54 kDa	1	0.0726	3	3	7	82379.6	79023.8	55109	60724.9	0.768438	0.737135	0.697372	0.668964	0.00100671	0.717977
LOW QUALITY PROTEIN: coiled-coil domain-containing protein 88B [Sus scrofa]	XP_020938534.1	177 kDa	1	0.0182	3	4	4	91405.9	65083.3	48983.2	51063.3	0.784584	0.558644	0.752623	0.535887	0.0130283	0.657934
testis-expressed sequence 37 protein [Sus scrofa]	XP_020944077.1	21 kDa	1	0.222	3	4	9	57052.4	42055.3	41764.8	36611.3	0.870551	0.641713	0.993092	0.732043	0.0901922	0.80935
tetratricopeptide repeat protein 39B-like [Sus scrofa]	XP_020944080.1	67 kDa	1	0.0632	3	5	9	123145	114105	85877.9	74761.1	0.655197	0.607097	0.752623	0.697372	0.00189541	0.678072
protein EFR3 homolog A isoform X1 [Sus scrofa]	XP_020944557.1 (+4)	93 kDa	1	0.0584	4	6	9	81810.6	80127	88906.4	68319	0.852635	0.835088	1.10957	1.08673	0.720114	0.971007
LOW QUALITY PROTEIN: cat eye syndrome critical region protein 5 [Sus scrofa]	XP_020948160.1	46 kDa	1	0.0929	3	5	5	32316.9	29532.2	29532.2	30362.4	1.02811	0.939523	1	0.913831	0.343322	0.970367
LOW QUALITY PROTEIN: AFG3-like protein 2 [Sus scrofa]	XP_020951683.1	89 kDa	1	0.0806	6	7	8	112534	124864	90147.5	93975.7	0.752623	0.835088	0.721965	0.80107	0.00304257	0.777686
inaD-like protein isoform X1 [Sus scrofa]	XP_020952216.1 (+4)	207 kDa	1	0.0173	3	3	3	80127	72214.5	114898	117313	1.6245	1.46409	1.59107	1.43396	0.00148474	1.5284
protein XRP2 [Sus scrofa]	XP_003360330.1	39 kDa	1	0.0514	2	4	5	115698	177813	161369	121450	0.68302	1.04972	0.907519	1.39474	0.956913	1.00875
serine/threonine-protein phosphatase 4 regulatory subunit 1 isoform X1 [Sus scrofa]	XP_020951717.1 (+4)	105 kDa	1	0.0117	1	1	3	104998	96617.7	97966.4	105728	1.09429	1.00696	1.01396	0.933033	0.738721	1.01206
26S proteasome non-ATPase regulatory subunit 12 [Sus scrofa]	XP_003483009.1	53 kDa	1	0.0219	1	3	3	169391	129267	107204	101421	0.784584	0.598739	0.82932	0.632878	0.0144148	0.71138
LOW QUALITY PROTEIN: iron-sulfur cluster assembly enzyme ISCU, mitochondrial [Sus scrofa]	XP_003359184.2	18 kDa	1	0.102	2	2	5	162491	186653	190575	233005	1.24833	1.43396	1.02101	1.17283	0.0837954	1.21903
elongation factor 2 isoform X1 [Sus scrofa]	XP_003354050.1	95 kDa	1	0.0198	2	3	5	80684.3	70728.3	127488	93326.6	1.31951	1.15669	1.8025	1.58008	0.0470238	1.46469
acylphosphatase-1 isoform 2 [Sus scrofa]	NP_001177128.1 (+1)	11 kDa	1	0.277	2	2	4	47975.2	42939	61147.3	66450.8	1.54756	1.38511	1.42405	1.27456	0.00543313	1.40782
14-3-3 protein gamma [Sus scrofa]	XP_005662019.1	28 kDa	1	0.223	2	5	50	163621	172951	202842	214408	1.23971	1.31039	1.17283	1.23971	0.00334008	1.24066
protein ERGIC-53 [Sus scrofa]	XP_020955529.1	58 kDa	1	0.0367	2	2	8	107950	76332	111757	143431	1.87905	1.32869	1.46409	1.03526	0.0929765	1.42677
LOW QUALITY PROTEIN: frataxin, mitochondrial [Sus scrofa]	XP_020920297.1	23 kDa	1	0.107	2	4	10	61572.6	68319	82952.6	94629.3	1.38511	1.53688	1.21419	1.34723	0.0113218	1.37085
testis-expressed protein 43 [Sus scrofa]	XP_020940362.1	17 kDa	1	0.0839	1	2	2	147464	161369	185364	185364	1.1487	1.25701	1.1487	1.25701	0.00743447	1.20286
alanine--glyoxylate aminotransferase 2, mitochondrial [Sus scrofa]	NP_001231813.1	57 kDa	1	0.0156	1	1	1	152664	118129	88906.4	75281.1	0.63728	0.493116	0.752623	0.582367	0.00582139	0.616347
14 kDa phosphohistidine phosphatase isoform X8 [Sus scrofa]	XP_020936880.1 (+1)	14 kDa	1	0.286	2	6	10	96617.7	101421	118950	130167	1.28343	1.34723	1.17283	1.23114	0.00608935	1.25866
thiosulfate sulfurtransferase/rhodanese-like domain-containing protein 1 isoform X2 [Sus scrofa]	XP_001928194.1 (+1)	15 kDa	1	0.102	1	2	6	74761.1	74761.1	101421	136638	1.82766	1.82766	1.3566	1.3566	0.0223766	1.59213
hexokinase-2 [Sus scrofa]	NP_001116459.1	102 kDa	1	0.0502	1	3	37	70728.3	64187.3	62000.8	47975.2	0.747425	0.678302	0.965936	0.876606	0.0656841	0.817067
1-acyl-sn-glycerol-3-phosphate acyltransferase beta precursor [Sus scrofa]	NP_001124006.1	31 kDa	1	0.0324	1	2	3	131072	88292.3	85877.9	92681.9	1.04972	0.707107	0.972655	0.655197	0.211455	0.846169
NAD-dependent protein deacylase sirtuin-5, mitochondrial [Sus scrofa]	NP_001098778.1	34 kDa	1	0.145	3	5	9	58251.2	51418.5	51776.1	53974.9	1.04972	0.926588	1.00696	0.888843	0.447908	0.968026
adapter molecule crk [Sus scrofa]	NP_001131108.1 (+1)	34 kDa	1	0.178	4	5	6	82379.6	77397.5	77397.5	87682.4	1.13288	1.06437	1	0.939523	0.471481	1.03419
peptidyl-prolyl cis-trans isomerase FKBP4 [Sus scrofa]	NP_001182266.1	51 kDa	1	0.0855	3	4	7	72214.5	88292.3	95287.5	97289.7	1.10191	1.34723	1.07923	1.31951	0.0573095	1.21197
BPI fold-containing family A member 3 precursor [Sus scrofa]	NP_001230184.1 (+1)	27 kDa	1	0.164	4	5	6	104998	115698	114898	125733	1.08673	1.19748	0.993092	1.09429	0.112622	1.0929
CD2-associated protein [Sus scrofa]	NP_001304012.1 (+2)	71 kDa	1	0.0952	6	6	6	59888.9	53231.8	101421	105728	1.98618	1.76541	1.90528	1.69349	0.00106623	1.83759
alcohol dehydrogenase [NADP(+)] [Sus scrofa]	NP_999055.1 (+3)	37 kDa	1	0.114	3	4	7	50360.3	52136.3	68794.2	70239.7	1.34723	1.39474	1.31951	1.36604	0.000191127	1.35688
N-acetylgalactosamine-6-sulfatase precursor [Sus scrofa]	NP_999120.1	58 kDa	1	0.0441	2	4	4	62866.3	47975.2	43237.6	47975.2	1	0.76313	0.90125	0.687771	0.102964	0.838038
sodium/potassium-transporting ATPase subunit alpha-1 precursor [Sus scrofa]	NP_999414.1 (+1)	113 kDa	1	0.0539	3	4	11	104273	88292.3	123145	110218	1.24833	1.05702	1.39474	1.18099	0.0520571	1.22027
pyruvate carboxylase, mitochondrial [Sus scrofa]	NP_999514.1	130 kDa	1	0.0263	3	4	5	130167	138545	115698	122295	0.882703	0.939523	0.835088	0.888843	0.0130278	0.886539
nicastrin isoform X1 [Sus scrofa]	XP_001928821.1 (+1)	79 kDa	1	0.0437	3	4	7	221969	197296	187951	159147	0.806642	0.716978	0.952638	0.846745	0.0405061	0.830751
alpha-actinin-4 isoform X1 [Sus scrofa]	XP_003127168.2 (+5)	107 kDa	1	0.0472	4	4	5	67378.5	60305.4	65083.3	60305.4	1	0.895025	1.07923	0.965936	0.722012	0.985047
signal recognition particle receptor subunit alpha isoform X2 [Sus scrofa]	XP_003130105.4 (+1)	70 kDa	1	0.103	5	6	7	47975.2	35857.8	46341	51776.1	1.44393	1.07923	1.29235	0.965936	0.16528	1.19536
puromycin-sensitive aminopeptidase [Sus scrofa]	XP_003131575.2	104 kDa	1	0.0641	5	5	5	91405.9	100025	101421	101421	1.01396	1.10957	1.01396	1.10957	0.111185	1.06176
flavin reductase (NADPH) [Sus scrofa]	XP_003355965.1	22 kDa	1	0.262	4	4	6	66450.8	59888.9	60724.9	75281.1	1.25701	1.13288	1.01396	0.913831	0.363021	1.07942
rab GDP dissociation inhibitor alpha isoform X1 [Sus scrofa]	XP_003360570.1 (+1)	51 kDa	1	0.0962	3	5	9	50012.5	59888.9	60724.9	59475.2	0.993092	1.18921	1.01396	1.21419	0.172821	1.10261
mitochondrial carnitine/acylcarnitine carrier protein [Sus scrofa]	XP_003483226.1	33 kDa	1	0.0864	3	6	7	256749	253214	226633	207105	0.817902	0.806642	0.895025	0.882703	0.00684279	0.850568
mycophenolic acid acyl-glucuronide esterase, mitochondrial isoform X1 [Sus scrofa]	XP_020926051.1 (+1)	34 kDa	1	0.0719	2	2	3	82379.6	82952.6	100721	114898	1.38511	1.39474	1.21419	1.22264	0.00870889	1.30417
iron-sulfur cluster co-chaperone protein HscB, mitochondrial isoform X1 [Sus scrofa]	XP_020929711.1	27 kDa	1	0.187	4	6	6	69272.7	68794.2	76332	89524.8	1.30134	1.29235	1.10957	1.10191	0.0356121	1.20129
unconventional myosin-Ib isoform X1 [Sus scrofa]	XP_020931615.1 (+9)	132 kDa	1	0.0167	2	3	3	56658.3	82379.6	130167	94629.3	1.1487	1.67018	1.58008	2.2974	0.0653459	1.67409
phosphomannomutase 2 isoform X1 [Sus scrofa]	XP_020942313.1	28 kDa	1	0.13	3	4	5	130167	130167	175365	145433	1.11729	1.11729	1.34723	1.34723	0.0395106	1.23226
dynein regulatory complex protein 1 isoform X1 [Sus scrofa]	XP_020943389.1	72 kDa	1	0.0393	2	2	4	65083.3	51063.3	51063.3	55109	1.07923	0.846745	1	0.784584	0.364344	0.927639
mucin-1 isoform X1 [Sus scrofa]	XP_020945387.1 (+1)	63 kDa	1	0.102	4	5	6	42642.4	34877.3	93975.7	91405.9	2.62079	2.14355	2.69447	2.20381	0.00210571	2.41565
sorting and assembly machinery component 50 homolog isoform X1 [Sus scrofa]	XP_020947062.1 (+2)	52 kDa	1	0.0469	2	3	4	154795	100721	89524.8	87682.4	0.870551	0.566442	0.888843	0.578344	0.0539541	0.726045
alkaline phosphatase, tissue-nonspecific isozyme isoform X1 [Sus scrofa]	XP_020953340.1 (+5)	63 kDa	1	0.0576	3	5	8	179050	171756	107950	101421	0.590496	0.566442	0.628507	0.602904	7.24724e-05	0.597087
papilin [Sus scrofa]	XP_020955150.1	141 kDa	1	0.0422	4	6	10	62000.8	60305.4	100721	123145	2.04202	1.98618	1.67018	1.6245	0.00443274	1.83072
mitochondrial import receptor subunit TOM34 [Sus scrofa]	NP_001177088.1 (+2)	35 kDa	1	0.068	2	3	5	869605	677565	485799	450136	0.664343	0.517632	0.716978	0.558644	0.00358033	0.614399
alpha-(1,6)-fucosyltransferase [Sus scrofa]	NP_999064.1 (+3)	66 kDa	1	0.0383	2	3	6	181549	148489	165905	193235	1.30134	1.06437	1.11729	0.913831	0.302999	1.09921
threonine synthase-like 1 [Sus scrofa]	XP_020920567.1 (+2)	83 kDa	1	0.0296	2	4	7	81810.6	81810.6	81245.5	84695.6	1.03526	1.03526	0.993092	0.993092	0.328352	1.01418
procollagen-lysine,2-oxoglutarate 5-dioxygenase 2 isoform X1 [Sus scrofa]	XP_020925245.1 (+2)	88 kDa	1	0.0224	2	2	3	39511.9	27175.1	43237.6	50012.5	1.84038	1.26576	1.59107	1.09429	0.074439	1.44787
mitochondrial thiamine pyrophosphate carrier [Sus scrofa]	NP_001157986.1	35 kDa	1	0.0597	2	3	5	175365	149522	148489	129267	0.864537	0.737135	0.993092	0.846745	0.0761897	0.860377
hydroxysteroid dehydrogenase-like protein 2 [Sus scrofa]	NP_001183950.1	45 kDa	1	0.055	2	3	4	246290	239555	263967	288858	1.20581	1.17283	1.10191	1.07177	0.020983	1.13808
RIB43A-like with coiled-coils protein 1 isoform X2 [Sus scrofa]	XP_003484156.1 (+3)	45 kDa	1	0.066	2	4	5	92681.9	91405.9	87076.8	92041.7	1.00696	0.993092	0.952638	0.939523	0.191787	0.973052
single-stranded DNA-binding protein, mitochondrial isoform X3 [Sus scrofa]	XP_020934255.1 (+4)	17 kDa	1	0.23	3	5	8	182812	164759	172951	211456	1.28343	1.15669	1.04972	0.946058	0.22896	1.10897
proteasome subunit alpha type-7-like isoform X1 [Sus scrofa]	XP_020951854.1 (+1)	28 kDa	1	0.208	3	5	40	102127	104998	124002	154795	1.47427	1.51572	1.18099	1.21419	0.0279747	1.34629
growth factor receptor-bound protein 2 [Sus scrofa]	NP_001131100.1	25 kDa	1	0.0922	2	2	2	207105	194579	223513	267652	1.37554	1.29235	1.1487	1.07923	0.0447082	1.22396
retinoic acid receptor responder protein 1 [Sus scrofa]	XP_003358693.1	33 kDa	1	0.103	2	3	8	67847.1	45073.8	48644.9	57848.8	1.28343	0.852635	1.07923	0.716978	0.900764	0.983067
carboxypeptidase A5 [Sus scrofa]	XP_020934483.1	49 kDa	1	0.0528	2	3	5	68794.2	57848.8	59064.4	71715.6	1.23971	1.04247	1.02101	0.858565	0.640318	1.04044
coiled-coil domain-containing protein 114 isoform X1 [Sus scrofa]	XP_003356040.1 (+11)	80 kDa	1	0.0281	2	3	3	189259	169391	154795	170569	1.00696	0.90125	0.913831	0.817902	0.102532	0.909985
ubiquitin thioesterase OTU1 isoform X1 [Sus scrofa]	XP_013835092.1 (+2)	38 kDa	1	0.0575	2	2	2	154795	137588	145433	153726	1.11729	0.993092	1.05702	0.939523	0.538154	1.02673
actin-related protein 2/3 complex subunit 5-like protein [Sus scrofa]	NP_001172063.1	17 kDa	1	0.0784	1	2	6	60305.4	55109	75804.7	100025	1.81504	1.65864	1.37554	1.25701	0.0259362	1.52656
dipeptidyl peptidase 2 isoform X1 [Sus scrofa]	XP_020936710.1	56 kDa	1	0.0357	2	4	7	34636.4	21618.8	29944.4	34877.3	1.61328	1.00696	1.38511	0.864537	0.29464	1.21747
EF-hand calcium-binding domain-containing protein 1 isoform X4 [Sus scrofa]	XP_020945075.1	24 kDa	1	0.0519	1	1	5	124864	83529.6	104998	108701	1.30134	0.870551	1.25701	0.840896	0.620857	1.06745
ran guanine nucleotide release factor isoform 1 [Sus scrofa]	NP_001230298.1 (+3)	20 kDa	1	0.17	2	3	9	82379.6	59888.9	53231.8	51418.5	0.858565	0.624165	0.888843	0.646176	0.0382425	0.754437
MICOS complex subunit MIC19 [Sus scrofa]	NP_001231105.1 (+6)	26 kDa	1	0.0749	2	4	9	341139	443938	581734	757035	1.70527	2.21914	1.31039	1.70527	0.0290296	1.73502
IQ domain-containing protein F5 [Sus scrofa]	XP_003483228.1	18 kDa	1	0.161	2	2	7	425854	360590	142441	114898	0.31864	0.269807	0.395021	0.334482	0.000125232	0.329487
cytochrome c oxidase subunit 7C, mitochondrial precursor [Sus scrofa]	NP_001090943.1 (+1)	7 kDa	0.98	0.143	1	3	8	96617.7	207105	338783	466010	2.25012	4.82323	1.6358	3.50642	0.0621734	3.05389
glutathione peroxidase 3 precursor [Sus scrofa]	NP_001108627.1 (+2)	26 kDa	0.98	0.0531	1	3	5	70239.7	58656.4	58251.2	66913.1	1.14076	0.952638	0.993092	0.82932	0.764601	0.978953
ADAM metallopeptidase domain 3A (cyritestin 1) precursor [Sus scrofa]	NP_001090982.1	83 kDa	1	0.039	3	3	4	73731.8	75281.1	72214.5	97289.7	1.29235	1.31951	0.959264	0.97942	0.252546	1.13764
carnitine O-acetyltransferase [Sus scrofa]	NP_001106518.1 (+3)	71 kDa	1	0.0591	4	4	6	115698	85877.9	115698	118129	1.37554	1.02101	1.34723	1	0.16448	1.18595
ADP-ribosylation factor 1 [Sus scrofa]	NP_001153899.1 (+8)	21 kDa	1	0.215	3	3	3	82952.6	74761.1	133826	126607	1.69349	1.52626	1.79005	1.61328	0.00135914	1.65577
fructose-bisphosphate aldolase C [Sus scrofa]	NP_001230857.1 (+1)	39 kDa	1	0.115	3	5	8	67378.5	67847.1	73222.5	69754.6	1.02811	1.03526	1.07923	1.08673	0.0312908	1.05734
profilin-1 [Sus scrofa]	NP_001231345.1	15 kDa	1	0.357	4	6	8	38166	40342.1	57848.8	57052.4	1.41421	1.49485	1.43396	1.51572	0.000307044	1.46468
NSFL1 cofactor p47 [Sus scrofa]	NP_001231372.1 (+2)	41 kDa	1	0.165	5	5	7	88292.3	94629.3	88906.4	104998	1.10957	1.18921	0.939523	1.00696	0.347179	1.06131
carnitine O-palmitoyltransferase 2, mitochondrial precursor [Sus scrofa]	NP_001233172.1	74 kDa	1	0.0775	4	4	6	82952.6	60724.9	62000.8	60305.4	0.993092	0.726986	1.02101	0.747425	0.200602	0.872129
FUN14 domain-containing protein 2 [Sus scrofa]	NP_998908.1	21 kDa	1	0.175	3	5	6	187951	220436	275177	284881	1.29235	1.51572	1.24833	1.46409	0.00991307	1.38012
serine/threonine-protein phosphatase 2A 65 kDa regulatory subunit A alpha isoform [Sus scrofa]	NP_999189.1	65 kDa	1	0.0475	3	3	6	104998	119778	107950	104998	0.876606	1	0.90125	1.02811	0.280321	0.951493
glutathione hydrolase 1 proenzyme [Sus scrofa]	NP_999195.1 (+5)	61 kDa	1	0.0669	4	5	7	215899	167059	179050	190575	1.14076	0.882703	1.07177	0.82932	0.816277	0.98114
GTP:AMP phosphotransferase AK3, mitochondrial isoform X1 [Sus scrofa]	XP_001924714.2	26 kDa	1	0.132	3	4	7	77397.5	78478	94629.3	118950	1.51572	1.53688	1.20581	1.22264	0.0262114	1.37026
AP-1 complex subunit gamma-1 isoform X1 [Sus scrofa]	XP_003126945.3 (+2)	92 kDa	1	0.023	2	2	2	97966.4	108701	98647.9	97966.4	0.90125	1	0.907519	1.00696	0.206436	0.953931
peptidyl-prolyl cis-trans isomerase C [Sus scrofa]	XP_003129089.2	23 kDa	1	0.147	3	4	5	36611.3	36358.4	64633.7	55878.3	1.53688	1.52626	1.77769	1.76541	0.00255512	1.65156
coiled-coil domain-containing protein 173 isoform X1 [Sus scrofa]	XP_003133517.2	66 kDa	1	0.0978	5	6	9	138545	142441	113317	131984	0.926588	0.952638	0.795536	0.817902	0.0474064	0.873166
regulator of microtubule dynamics protein 1 isoform X2 [Sus scrofa]	XP_005663049.1 (+2)	36 kDa	1	0.12	4	5	7	66450.8	83529.6	98647.9	116502	1.39474	1.75321	1.18099	1.48452	0.0314465	1.45337
ankyrin repeat and EF-hand domain-containing protein 1 isoform X1 [Sus scrofa]	XP_005672754.1	87 kDa	1	0.049	4	4	4	142441	133826	132902	122295	0.913831	0.858565	0.993092	0.933033	0.0727766	0.924631
cilia- and flagella-associated protein 43 isoform X2 [Sus scrofa]	XP_013839162.2 (+4)	192 kDa	1	0.0264	5	5	5	130167	151609	131984	125733	0.82932	0.965936	0.870551	1.01396	0.15566	0.919941
ubiquilin-1 isoform X1 [Sus scrofa]	XP_020920317.1 (+1)	62 kDa	1	0.151	6	6	8	69272.7	66450.8	56266.9	62866.3	0.946058	0.907519	0.846745	0.812252	0.0269123	0.878144
patched domain-containing protein 3-like [Sus scrofa]	XP_020920467.1	106 kDa	1	0.0275	2	2	2	434802	422913	475801	381150	0.90125	0.876606	1.12506	1.09429	0.992013	0.999302
EF-hand calcium-binding domain-containing protein 3 [Sus scrofa]	XP_020922451.1	59 kDa	1	0.0619	3	3	3	126607	111757	110218	109457	0.97942	0.864537	0.986233	0.870551	0.110488	0.925185
cilia- and flagella-associated protein 157 [Sus scrofa]	XP_020925004.1	63 kDa	1	0.0403	2	3	4	182812	150562	133826	154795	1.02811	0.846745	0.888843	0.732043	0.131284	0.873936
LOW QUALITY PROTEIN: cilia- and flagella-associated protein 65 [Sus scrofa]	XP_020931100.1	213 kDa	1	0.0175	3	4	5	92041.7	86475.3	86475.3	97966.4	1.13288	1.06437	1	0.939523	0.471481	1.03419
LOW QUALITY PROTEIN: cilia- and flagella-associated protein 47 [Sus scrofa]	XP_020935753.1	358 kDa	1	0.00944	3	3	4	121450	114105	117313	118129	1.03526	0.972655	1.02811	0.965936	0.980025	1.00049
ubiquitin-associated domain-containing protein 1 isoform X1 [Sus scrofa]	XP_020936862.1 (+2)	52 kDa	1	0.0812	3	3	3	74244.7	43237.6	70239.7	46020.8	1.06437	0.619854	1.6245	0.946058	0.780697	1.0637
septin-10 isoform X1 [Sus scrofa]	XP_020942748.1 (+1)	53 kDa	1	0.104	4	5	7	76332	87682.4	111757	121450	1.38511	1.59107	1.27456	1.46409	0.00761171	1.42871
alanine aminotransferase 1 isoform X2 [Sus scrofa]	XP_020946136.1	61 kDa	1	0.0306	2	3	3	58251.2	71220.3	63743.9	66450.8	0.933033	1.14076	0.895025	1.09429	0.809622	1.01578
peptidyl-tRNA hydrolase 2, mitochondrial [Sus scrofa]	XP_003131714.1 (+3)	19 kDa	1	0.212	3	4	7	172951	170569	139509	137588	0.806642	0.795536	0.817902	0.806642	2.89878e-05	0.806681
arginase-2, mitochondrial isoform X1 [Sus scrofa]	XP_001928714.1	39 kDa	1	0.0932	2	3	6	81245.5	66450.8	59064.4	57848.8	0.870551	0.712025	0.888843	0.726986	0.0229947	0.799601
granulins precursor [Sus scrofa]	NP_001038043.1	63 kDa	1	0.0446	3	4	5	176585	193235	408507	520666	2.69447	2.94854	2.11404	2.31338	0.003937	2.5176
NADH dehydrogenase [ubiquinone] 1 alpha subcomplex subunit 5 isoform X1 [Sus scrofa]	XP_003134775.1	13 kDa	1	0.224	2	5	8	29944.4	37380.5	45073.8	55492.3	1.48452	1.85318	1.20581	1.50525	0.0306709	1.51219
chloride anion exchanger [Sus scrofa]	NP_001123720.1 (+1)	84 kDa	1	0.0237	2	2	2	158048	113317	205674	130167	1.1487	0.823591	1.81504	1.30134	0.279228	1.27217
LOW QUALITY PROTEIN: myosin-9 [Sus scrofa]	XP_020947197.1	229 kDa	1	0.00959	2	2	6	82952.6	82952.6	102837	99334	1.19748	1.19748	1.23971	1.23971	0.000378253	1.21859
glycerol-3-phosphate dehydrogenase 1-like protein [Sus scrofa]	XP_003483187.1	38 kDa	1	0.0342	1	1	2	52498.9	62866.3	90147.5	85284.7	1.3566	1.6245	1.43396	1.71713	0.00772164	1.53305
COP9 signalosome complex subunit 4 [Sus scrofa]	NP_001098774.1 (+2)	46 kDa	1	0.0542	2	3	4	65536	55492.3	43538.4	41476.3	0.747425	0.632878	0.784584	0.664343	0.00368	0.707307
actin-like protein 7B [Sus scrofa]	XP_001924388.2	50 kDa	1	0.0349	2	3	5	691802	677565	499457	524288	0.773782	0.757858	0.737135	0.721965	0.000201512	0.747685
NADH dehydrogenase [ubiquinone] 1 alpha subcomplex subunit 10, mitochondrial [Sus scrofa]	XP_003133833.1	40 kDa	1	0.0336	1	2	3	65083.3	90147.5	81245.5	96617.7	1.07177	1.48452	0.90125	1.24833	0.252135	1.17647
F-actin-capping protein subunit beta isoform X2 [Sus scrofa]	XP_005656086.1 (+1)	31 kDa	1	0.343	2	4	62	172951	156956	131984	143431	0.913831	0.82932	0.840896	0.76313	0.0131979	0.836794
optic atrophy 3 protein isoform X1 [Sus scrofa]	XP_020950227.1	20 kDa	1	0.05	1	1	1	72214.5	113317	133826	134757	1.18921	1.86607	1.18099	1.85318	0.0749015	1.52236
endophilin-A3 isoform X1 [Sus scrofa]	XP_001929114.2	39 kDa	1	0.0605	2	3	5	32093.6	32541.7	29328.2	34636.4	1.06437	1.07923	0.90125	0.913831	0.842064	0.98967
disintegrin and metalloproteinase domain-containing protein 29-like isoform X1 [Sus scrofa]	XP_020937736.1 (+1)	70 kDa	1	0.0332	2	3	7	201441	169391	135694	167059	0.986233	0.82932	0.80107	0.673617	0.0699596	0.82256
ubiquitin carboxyl-terminal hydrolase isozyme L5 [Sus scrofa]	NP_001116682.1	38 kDa	1	0.0334	1	1	2	231395	246290	233005	229797	0.933033	0.993092	0.946058	1.00696	0.189724	0.969785
26S proteasome non-ATPase regulatory subunit 14 [Sus scrofa]	XP_003359584.2 (+1)	35 kDa	1	0.0452	1	1	2	64187.3	45387.3	43841.2	46341	1.02101	0.721965	0.965936	0.68302	0.172094	0.847983
cilia- and flagella-associated protein 100 isoform X1 [Sus scrofa]	XP_020954605.1 (+5)	80 kDa	1	0.0144	1	2	3	18053.6	17318.2	17198.6	20311.4	1.17283	1.12506	0.993092	0.952638	0.329258	1.06091
proteasome subunit beta type-3 [Sus scrofa]	NP_001138374.1	23 kDa	1	0.0439	1	1	1	165905	151609	159147	234625	1.54756	1.41421	1.04972	0.959264	0.184612	1.24269
ATP synthase subunit epsilon, mitochondrial [Sus scrofa]	NP_001106919.1 (+1)	6 kDa	1	0.157	1	1	2	869605	906533	822696	958222	1.05702	1.10191	0.907519	0.946058	0.949783	1.00312
IQ domain-containing protein F5-like isoform X1 [Sus scrofa]	XP_020924524.1 (+3)	25 kDa	1	0.0762	1	2	7	614903	414209	200050	174154	0.420448	0.283221	0.482968	0.325335	0.000833462	0.377993
alpha-galactosidase A [Sus scrofa]	NP_001171396.1	49 kDa	1	0.0277	1	2	5	90774.5	111757	168221	209996	1.87905	2.31338	1.50525	1.85318	0.0126856	1.88771
ras-related protein R-Ras [Sus scrofa]	XP_003356046.1	24 kDa	1	0.0505	1	2	3	195933	221969	334118	296979	1.33793	1.51572	1.50525	1.70527	0.00630798	1.51604
40S ribosomal protein S15 [Sus scrofa]	NP_999499.1	17 kDa	0.98	0.0897	1	2	6	40063.5	32541.7	28329.2	42347.8	1.30134	1.05702	0.870551	0.707107	0.908215	0.984004
transitional endoplasmic reticulum ATPase isoform X1 [Sus scrofa]	XP_020938896.1 (+1)	84 kDa	0.98	0.297	1	2	105	84695.6	77397.5	100025	104273	1.34723	1.23114	1.29235	1.18099	0.00537123	1.26293
ATP synthase F0 subunit 8 (mitochondrion) [Sus scrofa taivanus]	YP_004021579.1 (+4)	8 kDa	0.98	0.149	1	2	4	14462.2	10369.1	75804.7	48308.9	4.65893	3.34035	7.31065	5.24157	0.0153247	5.13788
hypoxanthine-guanine phosphoribosyltransferase [Sus scrofa]	NP_001027548.1 (+2)	25 kDa	1	0.165	3	4	6	67847.1	66450.8	76332	80684.3	1.21419	1.18921	1.1487	1.12506	0.0034548	1.16929
L-lactate dehydrogenase B chain [Sus scrofa]	NP_001106758.1 (+2)	37 kDa	1	0.144	3	4	12	84110.6	91405.9	120611	123145	1.34723	1.46409	1.31951	1.43396	0.00146077	1.3912
aflatoxin B1 aldehyde reductase member 2 [Sus scrofa]	NP_001230751.1	41 kDa	1	0.084	2	2	2	74244.7	71715.6	80127	85877.9	1.19748	1.15669	1.11729	1.07923	0.012382	1.13767
leucine zipper transcription factor-like protein 1 isoform X2 [Sus scrofa]	XP_001926855.2	35 kDa	1	0.177	4	4	4	80684.3	83529.6	76332	88292.3	1.05702	1.09429	0.913831	0.946058	0.952449	1.0028
poly(rC)-binding protein 1 [Sus scrofa]	XP_003125105.1	38 kDa	1	0.118	3	4	4	66450.8	71220.3	81245.5	72214.5	1.01396	1.08673	1.14076	1.22264	0.0779448	1.11602
inactive serine/threonine-protein kinase VRK3 [Sus scrofa]	XP_003127401.2 (+8)	53 kDa	1	0.114	5	7	7	139509	94629.3	84110.6	65991.8	0.697372	0.473029	0.888843	0.602904	0.0315152	0.665537
nucleoporin p54 isoform X2 [Sus scrofa]	XP_003129166.3 (+1)	56 kDa	1	0.0686	3	4	4	57848.8	45387.3	44453.2	50012.5	1.10191	0.864537	0.97942	0.768438	0.394867	0.928575
proteasome subunit alpha type-2 [Sus scrofa]	XP_003360255.2	26 kDa	1	0.12	2	2	4	93326.6	91405.9	79573.5	96617.7	1.05702	1.03526	0.870551	0.852635	0.452583	0.953867
LOW QUALITY PROTEIN: uncharacterized protein C1orf158 homolog [Sus scrofa]	XP_003482013.2	23 kDa	1	0.138	2	2	2	141457	152664	129267	135694	0.888843	0.959264	0.846745	0.913831	0.0253081	0.902171
cilia- and flagella-associated protein 53 [Sus scrofa]	XP_005654480.2	62 kDa	1	0.0603	3	3	4	102837	85877.9	82379.6	65536	0.76313	0.63728	0.959264	0.80107	0.0507722	0.790186
methylmalonate-semialdehyde dehydrogenase [acylating], mitochondrial isoform X1 [Sus scrofa]	XP_005656456.1 (+1)	58 kDa	1	0.0749	3	4	6	75281.1	64633.7	69272.7	73222.5	1.13288	0.972655	1.07177	0.920188	0.646009	1.02437
phosphatidylinositol transfer protein alpha isoform isoform X1 [Sus scrofa]	XP_005657071.1 (+1)	32 kDa	1	0.0815	2	2	2	109457	115698	99334	108701	0.939523	0.993092	0.858565	0.907519	0.0758297	0.924675
LOW QUALITY PROTEIN: coiled-coil domain-containing protein 7 [Sus scrofa]	XP_020920624.1	151 kDa	1	0.0234	3	5	6	54728.3	58251.2	66913.1	85877.9	1.47427	1.56917	1.1487	1.22264	0.038515	1.35369
14-3-3 protein epsilon isoform X1 [Sus scrofa]	XP_020923210.1 (+1)	29 kDa	1	0.216	3	3	36	95950.3	85284.7	120611	141457	1.65864	1.47427	1.41421	1.25701	0.0122266	1.45103
ras-related protein Rab-7a isoform X1 [Sus scrofa]	XP_020925090.1 (+4)	24 kDa	1	0.169	3	6	8	85284.7	85284.7	116502	100025	1.17283	1.17283	1.36604	1.36604	0.0169098	1.26944
ATP-binding cassette sub-family A member 3-like [Sus scrofa]	XP_020944034.1	174 kDa	1	0.0178	3	3	3	160254	153726	149522	106464	0.692555	0.664343	0.972655	0.933033	0.104097	0.815646
LOW QUALITY PROTEIN: WD repeat-containing protein 78 [Sus scrofa]	XP_020952154.1	95 kDa	1	0.0492	4	4	5	139509	112534	121450	125733	1.11729	0.90125	1.07923	0.870551	0.906589	0.992079
coiled-coil alpha-helical rod protein 1 isoform X1 [Sus scrofa]	XP_020954098.1 (+8)	97 kDa	1	0.0492	3	4	4	134757	95950.3	78478	77397.5	0.806642	0.574349	0.817902	0.582367	0.0203899	0.695315
chloride intracellular channel protein 1 [Sus scrofa]	XP_020954120.1 (+1)	27 kDa	1	0.162	3	3	4	88292.3	102127	263967	200050	1.95884	2.26577	2.58471	2.9897	0.00717797	2.44975
prefoldin subunit 6 [Sus scrofa]	NP_001172108.1 (+2)	15 kDa	1	0.225	3	4	6	122295	124002	110985	133826	1.07923	1.09429	0.895025	0.907519	0.918309	0.994017
cilia- and flagella-associated protein 161 [Sus scrofa]	NP_001230548.1 (+5)	35 kDa	1	0.0987	3	4	6	73222.5	74244.7	71220.3	64187.3	0.864537	0.876606	0.959264	0.972655	0.0604074	0.918266
maleylacetoacetate isomerase [Sus scrofa]	NP_001230567.1 (+1)	24 kDa	1	0.153	3	4	6	81810.6	75281.1	75804.7	87076.8	1.15669	1.06437	1.00696	0.926588	0.483245	1.03865
charged multivesicular body protein 5 [Sus scrofa]	NP_001231673.1	25 kDa	1	0.0822	2	2	3	35857.8	32541.7	36611.3	39786.7	1.22264	1.10957	1.12506	1.02101	0.0627452	1.11957
NADH dehydrogenase [ubiquinone] iron-sulfur protein 6, mitochondrial [Sus scrofa]	XP_003134215.1	13 kDa	1	0.301	2	3	4	85877.9	75281.1	78478	73222.5	0.972655	0.852635	1.04247	0.913831	0.271158	0.945397
A-kinase anchor protein 14 isoform X2 [Sus scrofa]	XP_003135377.2 (+1)	24 kDa	1	0.178	3	4	7	105728	116502	137588	170569	1.46409	1.61328	1.18099	1.30134	0.0257263	1.38993
keratin, type I cytoskeletal 18 [Sus scrofa]	XP_005652636.3	47 kDa	1	0.0993	3	4	9	57848.8	55878.3	78478	92041.7	1.64718	1.59107	1.40444	1.3566	0.00577285	1.49983
exportin-7 isoform X1 [Sus scrofa]	XP_013845711.1 (+2)	125 kDa	1	0.0164	2	3	4	226633	148489	119778	116502	0.784584	0.514057	0.806642	0.528509	0.0230971	0.658448
calcineurin B homologous protein 1 [Sus scrofa]	XP_013848623.1	22 kDa	1	0.159	3	4	6	64633.7	44453.2	104998	117313	2.63902	1.81504	2.36199	1.6245	0.0180949	2.11014
LOW QUALITY PROTEIN: transmembrane protease serine 2 [Sus scrofa]	XP_020926668.1	55 kDa	1	0.0706	3	4	7	63303.6	63743.9	87682.4	85284.7	1.33793	1.34723	1.37554	1.38511	6.59357e-05	1.36145
transgelin-2 [Sus scrofa]	XP_003125720.2 (+5)	22 kDa	1	0.0603	1	2	4	80127	63303.6	93975.7	108701	1.71713	1.3566	1.48452	1.17283	0.0323399	1.43277
calcium/calmodulin-dependent protein kinase type IV isoform X2 [Sus scrofa]	XP_020940276.1 (+2)	52 kDa	1	0.0507	3	4	4	212927	187951	177813	147464	0.784584	0.692555	0.946058	0.835088	0.0392072	0.814571
carboxypeptidase Q precursor [Sus scrofa]	NP_001230620.1	57 kDa	1	0.0664	3	4	6	102837	103552	102837	115698	1.11729	1.12506	0.993092	1	0.200931	1.05886
guanine nucleotide-binding protein subunit alpha-11 [Sus scrofa]	NP_001038003.1	42 kDa	1	0.0418	1	1	3	67847.1	76332	68794.2	58656.4	0.768438	0.864537	0.90125	1.01396	0.112358	0.887046
ATP synthase subunit s, mitochondrial isoform X1 [Sus scrofa]	XP_001926371.3 (+3)	31 kDa	1	0.0674	2	4	6	104998	124002	122295	132902	1.07177	1.26576	0.986233	1.16473	0.135397	1.12212
protein FAM3B isoform X1 [Sus scrofa]	XP_003132827.4 (+1)	22 kDa	1	0.134	2	2	5	80127	86475.3	71220.3	67378.5	0.779165	0.840896	0.823591	0.888843	0.00518261	0.833124
T-complex protein 11 homolog isoform X1 [Sus scrofa]	XP_013833254.2 (+9)	56 kDa	1	0.0601	2	4	6	54728.3	35857.8	23010.4	22851.5	0.63728	0.417544	0.641713	0.420448	0.00511512	0.529246
desumoylating isopeptidase 1 [Sus scrofa]	NP_001230326.1 (+1)	18 kDa	1	0.107	2	3	6	100721	154795	114898	104273	0.673617	1.03526	0.742262	1.14076	0.432008	0.897977
elongation factor Ts, mitochondrial [Sus scrofa]	XP_020947557.1	37 kDa	1	0.0769	2	2	4	81245.5	85877.9	86475.3	81810.6	0.952638	1.00696	1.00696	1.06437	0.757052	1.00773
uromodulin [Sus scrofa]	XP_020942183.1	70 kDa	1	0.028	2	3	4	177813	128375	134757	156956	1.22264	0.882703	1.04972	0.757858	0.84324	0.97823
dnaJ homolog subfamily C member 11 [Sus scrofa]	XP_020950925.1	63 kDa	1	0.0411	2	3	4	82379.6	71220.3	72716.7	61572.6	0.864537	0.747425	1.02101	0.882703	0.11956	0.878919
tubulin alpha-1A chain [Sus scrofa]	NP_001302639.1 (+1)	50 kDa	1	0.45	2	3	221	84110.6	56266.9	84110.6	68319	1.21419	0.812252	1.49485	1	0.439634	1.13032
ATP synthase-coupling factor 6, mitochondrial [Sus scrofa]	XP_020927102.1 (+5)	12 kDa	1	0.222	2	3	5	93326.6	93975.7	134757	204253	2.17347	2.18859	1.43396	1.44393	0.0324325	1.80999
mitochondrial pyruvate carrier 1-like protein [Sus scrofa]	XP_020935718.1	17 kDa	1	0.108	2	3	6	187951	171756	156956	139509	0.812252	0.742262	0.913831	0.835088	0.0160355	0.825858
heat shock 70 kDa protein 4 [Sus scrofa]	XP_005661711.1	94 kDa	1	0.00952	1	1	1	327242	394591	462791	520666	1.31951	1.59107	1.17283	1.41421	0.0235459	1.37441
NADH dehydrogenase [ubiquinone] 1 beta subcomplex subunit 11, mitochondrial isoform X2 [Sus scrofa]	XP_003135104.1 (+1)	17 kDa	1	0.123	2	3	6	154795	149522	132902	104998	0.702222	0.678302	0.888843	0.858565	0.0267242	0.781983
plasma alpha-L-fucosidase isoform X1 [Sus scrofa]	XP_020927993.1	53 kDa	1	0.0239	1	1	1	158048	113317	99334	102127	0.90125	0.646176	0.876606	0.628507	0.0475032	0.763135
heat shock protein beta-9 [Sus scrofa]	XP_003131452.4	24 kDa	1	0.124	2	3	8	207105	112534	77397.5	82379.6	0.732043	0.397768	0.687771	0.373712	0.0171778	0.547824
probable inactive serine protease 37 [Sus scrofa]	XP_020934852.1	29 kDa	1	0.0553	1	2	4	70728.3	48983.2	62432.1	75281.1	1.53688	1.06437	1.27456	0.882703	0.270587	1.18963
spermatid-specific manchette-related protein 1 isoform X1 [Sus scrofa]	XP_020920341.1	19 kDa	1	0.445	1	2	63	623487	256749	218913	139509	0.543367	0.223756	0.852635	0.351111	0.0340697	0.492717
unconventional myosin-Ic isoform X6 [Sus scrofa]	XP_005657073.1 (+8)	118 kDa	1	0.00778	1	1	1	74244.7	92041.7	110985	112534	1.22264	1.51572	1.20581	1.49485	0.0235367	1.35975
nuclear transport factor 2 [Sus scrofa]	XP_003126970.2	15 kDa	1	0.063	1	2	2	67847.1	134757	171756	207105	1.53688	3.05252	1.27456	2.53151	0.0782012	2.09887
eukaryotic translation initiation factor 5A-1 isoform X2 [Sus scrofa]	XP_003131979.1 (+3)	17 kDa	1	0.0519	1	1	3	145433	176585	277091	251465	1.42405	1.72907	1.56917	1.90528	0.00793562	1.65689
CDGSH iron-sulfur domain-containing protein 1 [Sus scrofa]	XP_003131105.1 (+1)	12 kDa	0.98	0.0849	1	3	4	190575	265803	286863	305328	1.1487	1.60214	1.07923	1.50525	0.081582	1.33383
phosphoglycerate kinase 1 [Sus scrofa]	NP_001093402.1	45 kDa	1	0.163	4	4	49	80127	84110.6	105728	116502	1.38511	1.45397	1.25701	1.31951	0.00360159	1.3539
creatine kinase B-type [Sus scrofa]	NP_001230504.1 (+1)	43 kDa	1	0.126	3	4	6	97966.4	87076.8	114105	110218	1.26576	1.12506	1.31039	1.16473	0.0151937	1.21649
heat shock 70 kDa protein 1B [Sus scrofa]	NP_998931.1	70 kDa	1	0.278	3	4	159	57052.4	51776.1	105728	114105	2.20381	2	2.04202	1.85318	0.000755171	2.02475
succinyl-CoA:3-ketoacid coenzyme A transferase 1, mitochondrial precursor [Sus scrofa]	NP_999103.1	56 kDa	1	0.0577	3	3	4	95950.3	118129	138545	152664	1.29235	1.59107	1.17283	1.44393	0.0258131	1.37505
peroxisomal multifunctional enzyme type 2 [Sus scrofa]	NP_999471.1	80 kDa	1	0.0461	3	3	4	73731.8	57449.2	53231.8	50360.3	0.876606	0.68302	0.926588	0.721965	0.0437306	0.802045
cob(I)yrinic acid a,c-diamide adenosyltransferase, mitochondrial [Sus scrofa]	XP_001929229.1	27 kDa	1	0.191	4	5	6	106464	100721	90774.5	99334	0.986233	0.933033	0.90125	0.852635	0.0617862	0.918288
coiled-coil domain-containing protein 183 [Sus scrofa]	XP_003122382.2	62 kDa	1	0.088	4	4	6	65536	71715.6	67378.5	74761.1	1.04247	1.14076	0.939523	1.02811	0.427524	1.03772
calpain-5 [Sus scrofa]	XP_003129727.4	73 kDa	1	0.0938	5	5	5	116502	101421	179050	141457	1.39474	1.21419	1.76541	1.53688	0.0261699	1.4778
phosphoribosyl pyrophosphate synthase-associated protein 1 isoform X1 [Sus scrofa]	XP_003131222.1	42 kDa	1	0.109	3	4	4	76862.9	75804.7	84110.6	72716.7	0.959264	0.946058	1.10957	1.09429	0.573077	1.0273
rab11 family-interacting protein 4 isoform X2 [Sus scrofa]	XP_003131796.1 (+3)	72 kDa	1	0.0845	4	4	4	78478	65536	79573.5	80684.3	1.23114	1.02811	1.21419	1.01396	0.128117	1.12185
NADH dehydrogenase [ubiquinone] iron-sulfur protein 7, mitochondrial isoform X3 [Sus scrofa]	XP_003354019.2 (+1)	28 kDa	1	0.128	3	3	3	68319	71220.3	63303.6	62866.3	0.882703	0.920188	0.888843	0.926588	0.00323074	0.90458
phosphoethanolamine/phosphocholine phosphatase isoform X2 [Sus scrofa]	XP_003358137.2 (+6)	33 kDa	1	0.11	3	3	4	79573.5	63303.6	50360.3	57449.2	0.907519	0.721965	0.795536	0.632878	0.0270831	0.764475
centriolin isoform X7 [Sus scrofa]	XP_005660461.2 (+8)	206 kDa	1	0.0118	2	2	2	159147	155872	116502	132902	0.852635	0.835088	0.747425	0.732043	0.00639231	0.791798
EGF-like repeat and discoidin I-like domain-containing protein 3 isoform X1 [Sus scrofa]	XP_005661599.2 (+1)	54 kDa	1	0.0417	2	4	4	62000.8	63743.9	158048	181549	2.8481	2.92817	2.47942	2.54912	0.000588605	2.7012
semaphorin-3C isoform X1 [Sus scrofa]	XP_013835243.2 (+2)	85 kDa	1	0.0466	3	3	3	90147.5	74761.1	88906.4	92681.9	1.23971	1.02811	1.18921	0.986233	0.168458	1.11082
retinal dehydrogenase 1 [Sus scrofa]	XP_020920570.1	55 kDa	1	0.0958	3	4	7	58251.2	57848.8	74244.7	70728.3	1.22264	1.21419	1.28343	1.27456	0.000776033	1.24871
uncharacterized protein C4orf22 homolog isoform X1 [Sus scrofa]	XP_020957553.1	27 kDa	1	0.133	3	3	3	45703	37640.5	43538.4	47314.7	1.25701	1.03526	1.15669	0.952638	0.230618	1.1004
barrier-to-autointegration factor-like protein [Sus scrofa]	XP_003134313.1	10 kDa	1	0.322	3	5	7	140479	126607	171756	162491	1.28343	1.15669	1.3566	1.22264	0.00939103	1.25484
LOW QUALITY PROTEIN: persulfide dioxygenase ETHE1, mitochondrial [Sus scrofa]	XP_005655974.2	33 kDa	1	0.114	3	5	6	71220.3	57052.4	52136.3	56658.3	0.993092	0.795536	0.913831	0.732043	0.0946148	0.858626
40S ribosomal protein SA [Sus scrofa]	NP_001032223.1	33 kDa	1	0.136	3	3	7	73222.5	70239.7	102127	113317	1.61328	1.54756	1.45397	1.39474	0.0019238	1.50239
protein phosphatase 1 regulatory subunit 7 [Sus scrofa]	NP_001230831.1 (+2)	41 kDa	1	0.025	1	1	1	316095	277091	211456	253214	0.913831	0.80107	0.76313	0.668964	0.0244742	0.786749
prominin-2 isoform X1 [Sus scrofa]	XP_020942721.1 (+7)	92 kDa	1	0.0216	2	2	3	56266.9	60305.4	72214.5	85284.7	1.41421	1.51572	1.19748	1.28343	0.0152291	1.35271
phospholipid-transporting ATPase FetA-like [Sus scrofa]	XP_005660266.1	136 kDa	1	0.00846	1	1	1	152664	112534	114898	91405.9	0.812252	0.598739	1.02101	0.752623	0.10196	0.796157
protein FAM71E1 isoform X1 [Sus scrofa]	XP_005664843.1 (+1)	25 kDa	1	0.114	2	2	2	231395	88292.3	50710.6	27554.5	0.312083	0.11908	0.574349	0.219151	0.00574316	0.306166
nucleotide exchange factor SIL1 [Sus scrofa]	XP_020940501.1 (+4)	51 kDa	1	0.0485	2	2	2	225068	59888.9	88292.3	101421	1.69349	0.450625	1.47427	0.392292	0.994207	1.00267
peptidyl-prolyl cis-trans isomerase-like 6 [Sus scrofa]	NP_001230593.1 (+3)	35 kDa	1	0.0814	3	3	3	152664	185364	207105	204253	1.10191	1.33793	1.11729	1.3566	0.0450255	1.22843
WD repeat-containing protein 63 isoform X2 [Sus scrofa]	XP_001928501.1 (+5)	102 kDa	1	0.0213	2	4	5	100025	77397.5	74761.1	69754.6	0.90125	0.697372	0.965936	0.747425	0.0724825	0.827996
syntaxin-3 isoform X4 [Sus scrofa]	XP_020938645.1 (+1)	33 kDa	1	0.0801	2	2	2	197296	184083	353169	324982	1.76541	1.64718	1.91853	1.79005	0.00078501	1.78029
arrestin domain-containing protein 5 [Sus scrofa]	XP_020939699.1	41 kDa	1	0.073	3	4	5	93975.7	100025	70728.3	77397.5	0.773782	0.823591	0.707107	0.752623	0.00229148	0.764276
malonyl-CoA decarboxylase, mitochondrial isoform X1 [Sus scrofa]	XP_020949399.1 (+1)	56 kDa	1	0.052	2	4	6	93326.6	79573.5	68794.2	67847.1	0.852635	0.726986	0.864537	0.737135	0.0113492	0.795323
leucine-rich repeat-containing protein 51 [Sus scrofa]	NP_001269043.1 (+1)	22 kDa	1	0.139	2	3	5	94629.3	92681.9	88906.4	80684.3	0.870551	0.852635	0.959264	0.939523	0.0356014	0.905493
stomatin-like protein 2, mitochondrial [Sus scrofa]	XP_013841770.2	39 kDa	1	0.0843	2	3	5	85877.9	80127	71715.6	79023.8	0.986233	0.920188	0.895025	0.835088	0.0622955	0.909133
LOW QUALITY PROTEIN: NADH-cytochrome b5 reductase 3-like [Sus scrofa]	XP_003126030.2	34 kDa	1	0.0698	2	4	6	228210	180295	136638	121450	0.673617	0.532185	0.757858	0.598739	0.00511468	0.6406
protein ABHD11 isoform X1 [Sus scrofa]	XP_005662039.1 (+1)	33 kDa	1	0.0528	2	2	2	136638	151609	194579	195933	1.29235	1.43396	1.28343	1.42405	0.00311253	1.35845
signal peptidase complex catalytic subunit SEC11A [Sus scrofa]	XP_020954563.1	21 kDa	1	0.0615	1	1	1	50012.5	37380.5	38166	36358.4	0.972655	0.726986	1.02101	0.76313	0.178312	0.870946
WAP four-disulfide core domain protein 10A [Sus scrofa]	XP_003134515.1	12 kDa	1	0.213	2	3	6	249728	167059	209996	184083	1.10191	0.737135	1.25701	0.840896	0.902986	0.984237
NADH dehydrogenase [ubiquinone] iron-sulfur protein 4, mitochondrial isoform X1 [Sus scrofa]	XP_005672502.2	20 kDa	1	0.143	2	3	7	59064.4	80127	94629.3	118129	1.47427	2	1.18099	1.60214	0.0449828	1.56435
kita-kyushu lung cancer antigen 1 [Sus scrofa]	XP_005673905.1	14 kDa	1	0.197	2	4	5	119778	99334	73731.8	72716.7	0.732043	0.607097	0.742262	0.615572	0.00294885	0.674244
NADH dehydrogenase [ubiquinone] 1 beta subcomplex subunit 8, mitochondrial [Sus scrofa]	NP_001138314.1	22 kDa	1	0.108	2	4	5	82952.6	110985	104998	92041.7	0.82932	1.10957	0.946058	1.26576	0.71904	1.03768
serine/threonine-protein phosphatase 2A catalytic subunit alpha isoform [Sus scrofa]	NP_999531.1 (+2)	36 kDa	1	0.0259	1	2	2	301124	290867	200050	223513	0.768438	0.742262	0.687771	0.664343	0.00129137	0.715703
serine protease 55 isoform X1 [Sus scrofa]	XP_020928303.1	36 kDa	1	0.0818	2	3	4	46020.8	40342.1	39786.7	33923.6	0.840896	0.737135	0.986233	0.864537	0.0682894	0.8572
leucine-rich repeat and death domain-containing protein 1 [Sus scrofa]	XP_020958037.1	97 kDa	1	0.0152	1	1	1	82379.6	82952.6	74761.1	79573.5	0.959264	0.965936	0.90125	0.907519	0.0292664	0.933493
N-acetyllactosaminide beta-1,3-N-acetylglucosaminyltransferase 3 [Sus scrofa]	XP_003123547.1 (+5)	43 kDa	1	0.0267	1	2	2	215899	207105	375903	443938	2.14355	2.05623	1.81504	1.7411	0.00225657	1.93898
uncharacterized protein C7orf72 homolog isoform X1 [Sus scrofa]	XP_020919567.1	41 kDa	1	0.0522	2	3	5	214408	185364	172951	170569	0.920188	0.795536	0.933033	0.806642	0.0333362	0.86385
V-type proton ATPase subunit H [Sus scrofa]	NP_999405.1 (+3)	56 kDa	1	0.0311	1	1	2	100721	127488	102127	100721	0.790041	1	0.80107	1.01396	0.204757	0.901268
GTP-binding nuclear protein Ran [Sus scrofa]	XP_020928360.1	24 kDa	1	0.0509	1	1	2	53602	101421	100721	98647.9	0.972655	1.84038	0.993092	1.87905	0.194829	1.42129
NIF3-like protein 1 isoform X2 [Sus scrofa]	XP_003133631.5 (+12)	42 kDa	1	0.0345	1	2	4	83529.6	100721	103552	102127	1.01396	1.22264	1.02811	1.23971	0.129859	1.12611
methylcrotonoyl-CoA carboxylase subunit alpha, mitochondrial isoform X1 [Sus scrofa]	XP_020925546.1 (+2)	80 kDa	1	0.0111	1	2	2	85284.7	77935.9	82952.6	78478	1.00696	0.920188	1.06437	0.972655	0.786521	0.991042
metaxin-1 [Sus scrofa]	NP_001034839.1	36 kDa	1	0.0315	1	1	1	234625	233005	198668	191901	0.823591	0.817902	0.852635	0.846745	0.000302014	0.835218
ras-related C3 botulinum toxin substrate 1 [Sus scrofa]	NP_001230514.1 (+4)	21 kDa	1	0.0417	1	2	2	469251	360590	659037	539028	1.49485	1.1487	1.82766	1.40444	0.0442812	1.46891
6.8 kDa mitochondrial proteolipid [Sus scrofa]	XP_003128804.1	7 kDa	1	0.183	1	2	2	30786.3	25888.1	26801	26068.1	1.00696	0.846745	1.03526	0.870551	0.295004	0.939879
LOW QUALITY PROTEIN: protein NipSnap homolog 1 [Sus scrofa]	XP_005670843.2	33 kDa	1	0.0317	1	1	2	234625	211456	262144	269514	1.27456	1.1487	1.23971	1.11729	0.0133976	1.19506
protein disulfide-isomerase A4 precursor [Sus scrofa]	NP_001254763.1	73 kDa	1	0.0155	1	1	1	55878.3	46341	66450.8	59064.4	1.27456	1.05702	1.43396	1.18921	0.0566778	1.23869
NADH dehydrogenase [ubiquinone] 1 beta subcomplex subunit 6 [Sus scrofa]	NP_001038019.1	16 kDa	1	0.141	1	4	5	51063.3	37122.3	40063.5	30786.3	0.82932	0.602904	1.07923	0.784584	0.170868	0.824009
mucin-20 precursor [Sus scrofa]	NP_001106911.1 (+1)	54 kDa	0.98	0.0325	1	2	7	56266.9	46663.3	104273	119778	2.56685	2.12874	2.23457	1.85318	0.00392224	2.19584
transmembrane and coiled-coil domain-containing protein 2 [Sus scrofa]	XP_003356376.2	20 kDa	0.98	0.11	1	2	7	72214.5	40342.1	25709.3	30362.4	0.752623	0.420448	0.63728	0.356013	0.0157992	0.541591
protein disulfide-isomerase A6 precursor [Sus scrofa]	NP_001182048.1	48 kDa	1	0.136	4	5	6	53231.8	39239	52498.9	55492.3	1.41421	1.04247	1.33793	0.986233	0.163332	1.19521
bifunctional coenzyme A synthase precursor [Sus scrofa]	NP_998954.1 (+3)	62 kDa	1	0.0676	3	3	3	42939	33225.4	36358.4	30786.3	0.926588	0.716978	1.09429	0.846745	0.27971	0.896151
ubiquitin carboxyl-terminal hydrolase 5 isoform X3 [Sus scrofa]	XP_001925819.3 (+2)	93 kDa	1	0.0383	2	3	3	81245.5	60305.4	45703	28329.2	0.469761	0.348686	0.757858	0.562529	0.0125064	0.534709
UPF0691 protein C9orf116 homolog isoform X2 [Sus scrofa]	XP_003122328.1	16 kDa	1	0.243	3	4	5	61147.3	70728.3	59475.2	63743.9	0.90125	1.04247	0.840896	0.972655	0.258841	0.939317
triokinase/FMN cyclase [Sus scrofa]	XP_003122689.1 (+1)	59 kDa	1	0.0744	3	4	5	62000.8	57449.2	46663.3	51063.3	0.888843	0.823591	0.812252	0.752623	0.00748388	0.819327
mitochondrial import inner membrane translocase subunit TIM44 [Sus scrofa]	XP_003123248.1	52 kDa	1	0.0793	3	4	5	68794.2	67847.1	61572.6	57449.2	0.846745	0.835088	0.907519	0.895025	0.00540376	0.871094
translin-associated factor X-interacting protein 1 isoform X1 [Sus scrofa]	XP_003126971.1 (+1)	83 kDa	1	0.0407	3	3	3	85877.9	92681.9	89524.8	84110.6	0.907519	0.97942	0.965936	1.04247	0.41443	0.973835
protein ABHD14B [Sus scrofa]	XP_003358507.1 (+3)	23 kDa	1	0.244	4	4	6	74244.7	76862.9	113317	110218	1.43396	1.48452	1.47427	1.52626	0.000135331	1.47975
glycerol-3-phosphate phosphatase [Sus scrofa]	XP_003481157.2	34 kDa	1	0.137	3	3	4	80684.3	62432.1	76862.9	85877.9	1.37554	1.06437	1.23114	0.952638	0.191913	1.15592
epidermal growth factor receptor kinase substrate 8 isoform X2 [Sus scrofa]	XP_005664107.1 (+7)	91 kDa	1	0.0477	3	3	5	69272.7	64187.3	73222.5	71715.6	1.11729	1.03526	1.14076	1.05702	0.0386047	1.08758
kinesin-1 heavy chain [Sus scrofa]	XP_020920464.1	110 kDa	1	0.0353	3	3	3	108701	104273	145433	121450	1.16473	1.11729	1.39474	1.33793	0.0320314	1.25367
propionyl-CoA carboxylase alpha chain, mitochondrial isoform X1 [Sus scrofa]	XP_020921525.1 (+1)	80 kDa	1	0.0438	3	3	3	113317	97289.7	91405.9	94629.3	0.972655	0.835088	0.939523	0.806642	0.0686896	0.888477
LOW QUALITY PROTEIN: uncharacterized protein C17orf47 homolog [Sus scrofa]	XP_020921984.1	59 kDa	1	0.0683	3	3	3	104998	119778	134757	142441	1.18921	1.3566	1.12506	1.28343	0.0184979	1.23857
leucine-rich repeat-containing protein 34 isoform X1 [Sus scrofa]	XP_020925422.1 (+3)	50 kDa	1	0.122	3	3	8	52136.3	47643.8	45703	45387.3	0.952638	0.870551	0.959264	0.876606	0.0374485	0.914765
proteasomal ubiquitin receptor ADRM1 isoform X2 [Sus scrofa]	XP_020933879.1	42 kDa	1	0.0983	3	4	5	301124	311744	341139	373306	1.19748	1.23971	1.09429	1.13288	0.0144755	1.16609
protocadherin-1 isoform X1 [Sus scrofa]	XP_020940598.1 (+1)	134 kDa	1	0.0372	4	5	5	72716.7	56266.9	122295	128375	2.28153	1.76541	2.17347	1.68179	0.00712173	1.97555
serine protease HTRA2, mitochondrial [Sus scrofa]	XP_020942985.1	48 kDa	1	0.0774	3	3	3	109457	128375	142441	160254	1.24833	1.46409	1.10957	1.30134	0.0312802	1.28083
exportin-1 isoform X1 [Sus scrofa]	XP_020943143.1	123 kDa	1	0.0504	4	5	6	65536	60305.4	53974.9	41476.3	0.687771	0.632878	0.895025	0.823591	0.028336	0.759816
sorting nexin-1 [Sus scrofa]	XP_020949569.1	59 kDa	1	0.0977	4	5	6	84695.6	79573.5	112534	118129	1.48452	1.39474	1.41421	1.32869	0.00106588	1.40554
WD repeat-containing protein 1 [Sus scrofa]	XP_020956671.1	66 kDa	1	0.0264	2	2	2	280959	286863	345901	294927	1.02811	1.04972	1.20581	1.23114	0.0907275	1.1287
long-chain-fatty-acid--CoA ligase 4 [Sus scrofa]	NP_001033783.1 (+7)	74 kDa	1	0.0507	3	3	4	41189.8	35857.8	62000.8	48644.9	1.3566	1.18099	1.72907	1.50525	0.0316886	1.44298
40S ribosomal protein S3 [Sus scrofa]	NP_001038066.1 (+3)	27 kDa	1	0.0905	2	2	3	87076.8	65991.8	117313	126607	1.91853	1.45397	1.77769	1.34723	0.0187017	1.62435
mRNA export factor [Sus scrofa]	NP_001098766.1 (+1)	41 kDa	1	0.0951	3	3	3	128375	135694	114105	143431	1.05702	1.11729	0.840896	0.888843	0.7406	0.976011
interferon-inducible GTPase 5 [Sus scrofa]	NP_001177218.1	50 kDa	1	0.0603	2	2	2	88906.4	72716.7	45073.8	53231.8	0.732043	0.598739	0.619854	0.50698	0.00361408	0.614404
solute carrier family 25 member 35 [Sus scrofa]	NP_001230286.1 (+1)	35 kDa	1	0.0943	3	3	4	211456	172951	129267	124002	0.716978	0.586417	0.747425	0.61132	0.00341197	0.665535
UV excision repair protein RAD23 homolog B [Sus scrofa]	XP_001927901.1	43 kDa	1	0.125	3	4	9	46987.8	37640.5	43538.4	53974.9	1.43396	1.1487	1.15669	0.926588	0.207354	1.16648
HD domain-containing protein 2 isoform X3 [Sus scrofa]	XP_003121268.1	23 kDa	1	0.166	3	4	5	118950	110985	88906.4	94629.3	0.852635	0.795536	0.80107	0.747425	0.00260206	0.799166
ATP-dependent Clp protease proteolytic subunit, mitochondrial [Sus scrofa]	XP_003480866.3	30 kDa	1	0.0952	2	3	4	77935.9	80127	72214.5	89524.8	1.11729	1.1487	0.90125	0.926588	0.737446	1.02346
protein ABHD16B [Sus scrofa]	XP_020933693.1	52 kDa	1	0.0638	2	3	3	71715.6	55878.3	46663.3	37380.5	0.668964	0.521233	0.835088	0.650671	0.0142636	0.668989
beta-defensin 112 [Sus scrofa]	XP_020954473.1 (+1)	16 kDa	1	0.144	3	4	4	263967	338783	482443	520666	1.53688	1.97247	1.42405	1.82766	0.0121706	1.69026
alpha-aminoadipic semialdehyde synthase, mitochondrial [Sus scrofa]	NP_001231829.1 (+5)	102 kDa	1	0.0335	3	3	3	130167	122295	129267	124864	1.02101	0.959264	1.05702	0.993092	0.738631	1.0076
peptide-N(4)-(N-acetyl-beta-glucosaminyl)asparagine amidase isoform X1 [Sus scrofa]	XP_013836876.2	74 kDa	1	0.0459	2	2	2	93326.6	102837	88292.3	91405.9	0.888843	0.97942	0.858565	0.946058	0.0578632	0.918222
dnaJ homolog subfamily C member 3 precursor [Sus scrofa]	NP_001177113.1	58 kDa	1	0.0535	3	3	4	101421	118950	110218	134757	1.13288	1.32869	0.926588	1.08673	0.246971	1.11872
tubulin-specific chaperone D [Sus scrofa]	NP_001231034.1	133 kDa	1	0.00835	1	1	1	87076.8	75804.7	76332	62432.1	0.823591	0.716978	1.00696	0.876606	0.096854	0.856032
basement membrane-specific heparan sulfate proteoglycan core protein isoform X1 [Sus scrofa]	XP_020951139.1 (+16)	488 kDa	1	0.00547	2	2	2	141457	97289.7	93975.7	97966.4	1.00696	0.692555	0.965936	0.664343	0.157892	0.832447
inositol polyphosphate 1-phosphatase [Sus scrofa]	NP_001231941.1 (+3)	45 kDa	1	0.0597	2	2	4	55109	46020.8	45073.8	40342.1	0.876606	0.732043	0.97942	0.817902	0.0646647	0.851493
glutathione reductase, mitochondrial [Sus scrofa]	XP_003483683.2	56 kDa	1	0.0655	2	2	4	156956	99334	116502	95950.3	0.965936	0.61132	1.17283	0.742262	0.380952	0.873088
synaptojanin-2-binding protein [Sus scrofa]	NP_001231920.1	16 kDa	1	0.179	2	2	4	28329.2	22851.5	20882.4	23987.6	1.04972	0.846745	0.913831	0.737135	0.181912	0.886857
cilia- and flagella-associated protein 91 isoform X1 [Sus scrofa]	XP_003132702.1 (+2)	90 kDa	1	0.0249	2	2	2	88292.3	94629.3	100721	109457	1.15669	1.23971	1.06437	1.14076	0.0248976	1.15038
enolase 4 isoform X1 [Sus scrofa]	XP_003483607.1 (+5)	68 kDa	1	0.0389	2	2	2	218913	161369	145433	163621	1.01396	0.747425	0.90125	0.664343	0.120165	0.831744
tumor protein D52 [Sus scrofa]	NP_001231316.1 (+2)	20 kDa	1	0.114	2	2	5	73731.8	54350.3	86475.3	123145	2.26577	1.67018	1.59107	1.17283	0.0577608	1.67496
sulfite oxidase, mitochondrial [Sus scrofa]	NP_001231427.1 (+2)	60 kDa	1	0.0239	1	2	2	89524.8	79573.5	71220.3	72214.5	0.907519	0.806642	0.895025	0.795536	0.0144965	0.851181
xaa-Pro aminopeptidase 1 isoform X1 [Sus scrofa]	XP_003133228.3 (+2)	75 kDa	1	0.033	2	3	4	116502	121450	102127	105728	0.870551	0.907519	0.840896	0.876606	0.00268683	0.873893
dnaJ homolog subfamily B member 8 [Sus scrofa]	XP_020925098.1	25 kDa	1	0.156	2	3	5	68794.2	66450.8	51776.1	54350.3	0.817902	0.790041	0.779165	0.752623	0.000538987	0.784933
ral GTPase-activating protein subunit alpha-1 isoform X1 [Sus scrofa]	XP_020954808.1 (+15)	290 kDa	1	0.0108	2	2	2	58251.2	48983.2	43841.2	44453.2	0.907519	0.76313	0.895025	0.752623	0.0261863	0.829574
T-complex-associated testis-expressed protein 1 [Sus scrofa]	XP_020954454.1	55 kDa	1	0.0359	2	3	4	62000.8	67378.5	46663.3	58251.2	0.864537	0.939523	0.692555	0.752623	0.0428184	0.81231
SH3 domain-binding glutamic acid-rich-like protein 3 [Sus scrofa]	XP_020951286.1	10 kDa	1	0.312	2	2	2	83529.6	59888.9	204253	234625	3.91768	2.80889	3.41054	2.44528	0.00709571	3.1456
LOW QUALITY PROTEIN: multivesicular body subunit 12A [Sus scrofa]	XP_020939217.1	24 kDa	1	0.123	2	3	5	53602	41189.8	57848.8	57449.2	1.39474	1.07177	1.40444	1.07923	0.0848171	1.23755
proto-oncogene tyrosine-protein kinase Src isoform X3 [Sus scrofa]	XP_001928649.1 (+7)	60 kDa	1	0.0369	2	2	2	70239.7	65083.3	76332	72214.5	1.10957	1.02811	1.17283	1.08673	0.0450556	1.09931
lymphocyte expansion molecule [Sus scrofa]	XP_020952242.1	45 kDa	1	0.0448	2	3	3	225068	233005	217401	204253	0.876606	0.907519	0.933033	0.965936	0.0249876	0.920774
pyrroline-5-carboxylate reductase 3 [Sus scrofa]	XP_020946202.1	29 kDa	1	0.0949	2	2	5	78478	71220.3	93975.7	90147.5	1.26576	1.1487	1.31951	1.19748	0.00845212	1.23286
phosphatidylinositol 3-kinase regulatory subunit alpha isoform X1 [Sus scrofa]	XP_020932506.1 (+1)	84 kDa	1	0.0138	1	1	1	74761.1	59064.4	71715.6	75804.7	1.28343	1.01396	1.21419	0.959264	0.227503	1.11771
glycerate kinase [Sus scrofa]	XP_003132296.1 (+5)	55 kDa	1	0.0382	2	3	4	124864	92681.9	76862.9	84695.6	0.913831	0.678302	0.82932	0.615572	0.0388031	0.759256
histone H2A-beta, sperm-like [Sus scrofa]	XP_003484147.1	14 kDa	1	0.134	2	2	2	736334	327242	241222	236257	0.721965	0.320856	0.737135	0.327598	0.0272562	0.526889
cytosolic non-specific dipeptidase [Sus scrofa]	NP_001230636.1 (+3)	53 kDa	1	0.0463	2	2	2	66450.8	32768	36865.9	36611.3	1.11729	0.550953	1.12506	0.554785	0.393747	0.837021
LOW QUALITY PROTEIN: sterile alpha motif domain-containing protein 15 [Sus scrofa]	XP_013844650.2	74 kDa	1	0.0154	1	2	3	83529.6	88906.4	90774.5	109457	1.23114	1.31039	1.02101	1.08673	0.0910511	1.16232
myosin light polypeptide 6 [Sus scrofa]	NP_001157469.1 (+3)	17 kDa	1	0.146	2	3	6	99334	89524.8	158048	168221	1.87905	1.69349	1.76541	1.59107	0.00122036	1.73225
ras-related protein Rab-5C [Sus scrofa]	NP_001231183.1	23 kDa	1	0.139	2	3	6	42939	54350.3	23987.6	76862.9	1.41421	1.79005	0.441352	0.558644	0.886219	1.05106
histidine triad nucleotide-binding protein 3 [Sus scrofa]	XP_001928763.2	21 kDa	1	0.132	2	2	3	77397.5	62866.3	53974.9	58251.2	0.926588	0.752623	0.858565	0.697372	0.0341051	0.808787
6-phosphogluconolactonase isoform X1 [Sus scrofa]	XP_003123542.1 (+2)	28 kDa	1	0.109	2	3	5	40905.3	37122.3	37902.4	42642.4	1.1487	1.04247	1.02101	0.926588	0.501962	1.03469
cystatin-13-like [Sus scrofa]	XP_020933341.1	16 kDa	1	0.177	2	4	5	61572.6	91405.9	119778	140479	1.53688	2.28153	1.31039	1.94531	0.0377113	1.76853
LOW QUALITY PROTEIN: bleomycin hydrolase [Sus scrofa]	XP_020923182.1	53 kDa	1	0.0374	2	2	2	186653	258535	234625	251465	0.972655	1.34723	0.907519	1.25701	0.339812	1.12111
disintegrin and metalloproteinase domain-containing protein 1a-like [Sus scrofa]	XP_020929869.1	91 kDa	1	0.028	2	3	4	280959	172951	158048	112534	0.650671	0.400535	0.913831	0.562529	0.0415261	0.631892
bromodomain-containing protein 4 [Sus scrofa]	NP_001191701.1 (+5)	153 kDa	1	0.0124	2	2	3	191901	237901	218913	184083	0.773782	0.959264	0.920188	1.14076	0.544122	0.9485
torsin A interacting protein 2 [Sus scrofa]	NP_001230318.1 (+4)	52 kDa	1	0.04	2	2	4	100721	85877.9	113317	131984	1.53688	1.31039	1.31951	1.12506	0.0312507	1.32296
izumo sperm-egg fusion protein 3 [Sus scrofa]	XP_020931095.1	27 kDa	1	0.0726	2	3	3	126607	171756	142441	135694	0.790041	1.07177	0.82932	1.12506	0.624144	0.954048
coiled-coil domain-containing protein 65 [Sus scrofa]	XP_020947250.1	59 kDa	1	0.0181	1	2	2	318294	273276	244589	279018	1.02101	0.876606	0.895025	0.768438	0.124173	0.89027
histone H2A-Bbd type 1-like [Sus scrofa]	XP_003360303.2 (+2)	14 kDa	1	0.139	2	3	3	414209	329519	290867	360590	1.09429	0.870551	0.882703	0.702222	0.255607	0.887442
protein kinase C and casein kinase substrate in neurons protein 2 isoform X1 [Sus scrofa]	XP_020947079.1 (+4)	56 kDa	1	0.0391	2	3	5	105728	111757	153726	172951	1.54756	1.6358	1.37554	1.45397	0.00298124	1.50322
uncharacterized protein C19orf45 homolog [Sus scrofa]	XP_020940797.1	57 kDa	1	0.0251	1	2	4	65536	50360.3	51776.1	50360.3	1	0.768438	1.02811	0.790041	0.226764	0.896648
protein dpy-30 homolog [Sus scrofa]	NP_001231854.1 (+1)	11 kDa	1	0.0909	1	1	4	305328	303219	402883	645474	2.12874	2.11404	1.32869	1.31951	0.0516704	1.72274
NAD(P)H-hydrate epimerase precursor [Sus scrofa]	NP_001072132.1	32 kDa	1	0.0556	2	4	6	239555	248003	251465	233005	0.939523	0.972655	1.01396	1.04972	0.817837	0.993963
inactive ribonuclease-like protein 10 precursor [Sus scrofa]	NP_001007112.1 (+4)	24 kDa	1	0.0423	1	2	3	79573.5	127488	103552	133826	1.04972	1.68179	0.812252	1.30134	0.338371	1.21128
ADP/ATP translocase 2 [Sus scrofa]	XP_001927475.1	33 kDa	1	0.211	1	1	37	301124	307452	313912	254976	0.82932	0.846745	1.02101	1.04247	0.33048	0.934886
POC1 centriolar protein homolog B isoform X1 [Sus scrofa]	XP_020948433.1	53 kDa	1	0.0188	1	1	5	120611	87682.4	115698	125733	1.43396	1.04247	1.31951	0.959264	0.191262	1.1888
glycogen synthase kinase-3 alpha [Sus scrofa]	NP_001302637.1 (+1)	51 kDa	1	0.029	1	2	5	52136.3	45703	41189.8	48308.9	1.05702	0.926588	0.90125	0.790041	0.234749	0.918724
dynactin subunit 5 [Sus scrofa]	XP_020942125.1	20 kDa	1	0.0549	1	2	3	51418.5	47643.8	49323.9	48308.9	1.01396	0.939523	1.03526	0.959264	0.604135	0.987003
D-3-phosphoglycerate dehydrogenase [Sus scrofa]	NP_001116634.1	57 kDa	1	0.0206	1	2	4	75281.1	56658.3	80127	66913.1	1.18099	0.888843	1.41421	1.06437	0.301675	1.1371
spermatogenesis-associated protein 33 [Sus scrofa]	XP_013849823.1	26 kDa	1	0.0535	1	1	2	164759	147464	154795	186653	1.26576	1.13288	1.04972	0.939523	0.25348	1.09697
probable C-mannosyltransferase DPY19L2 isoform X1 [Sus scrofa]	XP_003134843.2 (+3)	100 kDa	1	0.00916	1	1	1	535304	129267	43841.2	34636.4	0.267943	0.0647041	0.339151	0.0818996	0.00127215	0.188425
charged multivesicular body protein 3 isoform X1 [Sus scrofa]	XP_003354782.3 (+1)	25 kDa	1	0.0407	1	2	3	69272.7	59064.4	85877.9	96617.7	1.6358	1.39474	1.45397	1.23971	0.0133395	1.43106
centrin-1 [Sus scrofa]	XP_003360829.1	20 kDa	1	0.0988	1	1	3	64633.7	53974.9	58656.4	65083.3	1.20581	1.00696	1.08673	0.907519	0.472152	1.05175
estradiol 17-beta-dehydrogenase 8 [Sus scrofa]	NP_001124202.1 (+1)	27 kDa	1	0.0579	1	2	4	108701	63743.9	54728.3	58656.4	0.920188	0.539614	0.858565	0.503478	0.0708566	0.705461
oxygen-dependent coproporphyrinogen-III oxidase, mitochondrial [Sus scrofa]	NP_001230773.1	49 kDa	1	0.0204	1	2	3	131072	102837	72214.5	74761.1	0.726986	0.570382	0.702222	0.550953	0.00397441	0.637636
serine protease 40 [Sus scrofa]	XP_020931126.1	50 kDa	1	0.0197	1	2	3	148489	159147	138545	109457	0.687771	0.737135	0.870551	0.933033	0.0430137	0.807122
leucine-rich repeat-containing protein 57 [Sus scrofa]	NP_001231740.1	27 kDa	1	0.0418	1	2	2	110218	124864	90774.5	104998	0.840896	0.952638	0.726986	0.823591	0.0382131	0.836028
sarcoplasmic/endoplasmic reticulum calcium ATPase 1 [Sus scrofa]	NP_001191322.2 (+1)	109 kDa	1	0.0151	1	1	1	76862.9	51418.5	47314.7	39511.9	0.768438	0.514057	0.920188	0.615572	0.0449142	0.704564
lipoamide acyltransferase component of branched-chain alpha-keto acid dehydrogenase complex, mitochondrial isoform X2 [Sus scrofa]	XP_003481553.2 (+1)	53 kDa	1	0.0166	1	1	1	767603	194579	129267	159147	0.817902	0.20733	0.664343	0.168404	0.046207	0.464495
testisin-like isoform X1 [Sus scrofa]	XP_005662275.1 (+2)	36 kDa	0.98	0.028	1	2	6	115698	114898	107950	97289.7	0.846745	0.840896	0.939523	0.933033	0.0260763	0.890049
complement component 1 Q subcomponent-binding protein, mitochondrial [Sus scrofa]	XP_020923404.1	31 kDa	0.98	0.0712	1	2	6	62432.1	53231.8	81810.6	70239.7	1.31951	1.12506	1.53688	1.31039	0.0312507	1.32296
MORN repeat-containing protein 5 isoform X3 [Sus scrofa]	XP_003480646.1 (+1)	20 kDa	0.98	0.0581	1	2	4	128375	81810.6	95287.5	116502	1.42405	0.907519	1.16473	0.742262	0.716395	1.05964
succinate-semialdehyde dehydrogenase, mitochondrial [Sus scrofa]	NP_001231396.1	57 kDa	1	0.0598	3	3	3	140479	129267	123145	146445	1.13288	1.04247	0.952638	0.876606	0.984784	1.00115
lambda-crystallin homolog [Sus scrofa]	NP_999046.1	35 kDa	1	0.137	3	4	4	35119.9	34636.4	42055.3	40622.7	1.17283	1.15669	1.21419	1.19748	0.000709854	1.1853
IQ and ubiquitin-like domain-containing protein isoform X1 [Sus scrofa]	XP_003134795.1 (+3)	93 kDa	1	0.06	4	4	4	105728	82952.6	64633.7	62000.8	0.747425	0.586417	0.779165	0.61132	0.00701967	0.681082
epidermal growth factor receptor substrate 15 isoform X5 [Sus scrofa]	XP_013854859.1 (+3)	103 kDa	1	0.0362	3	3	3	51776.1	45387.3	62432.1	59475.2	1.31039	1.1487	1.37554	1.20581	0.0145777	1.26011
uncharacterized protein C9orf135 homolog isoform X1 [Sus scrofa]	XP_020920363.1 (+1)	27 kDa	1	0.104	3	4	5	83529.6	66913.1	72716.7	85284.7	1.27456	1.02101	1.08673	0.870551	0.505106	1.06321
hydroxyacylglutathione hydrolase, mitochondrial isoform X1 [Sus scrofa]	XP_020942483.1 (+5)	65 kDa	1	0.0639	3	3	3	93975.7	114105	140479	150562	1.31951	1.60214	1.23114	1.49485	0.0161314	1.41191
cilia- and flagella-associated protein 74 isoform X1 [Sus scrofa]	XP_020950851.1 (+2)	184 kDa	1	0.0223	3	3	3	156956	131984	135694	145433	1.10191	0.926588	1.02811	0.864537	0.733343	0.980286
beta-hexosaminidase subunit alpha precursor [Sus scrofa]	NP_001116693.1	61 kDa	1	0.0662	3	3	4	152664	137588	126607	128375	0.933033	0.840896	0.920188	0.82932	0.0208531	0.880859
ribosome maturation protein SBDS [Sus scrofa]	NP_001231322.1	29 kDa	1	0.108	3	3	3	101421	89524.8	82379.6	70728.3	0.790041	0.697372	0.920188	0.812252	0.0236914	0.804963
V-type proton ATPase subunit d 1 [Sus scrofa]	XP_003126994.1	40 kDa	1	0.0883	3	3	4	87076.8	79023.8	109457	92041.7	1.16473	1.05702	1.38511	1.25701	0.0532305	1.21597
glucose-6-phosphate 1-dehydrogenase isoform X2 [Sus scrofa]	XP_003360563.5 (+1)	59 kDa	1	0.0524	2	2	2	55109	57052.4	55492.3	48983.2	0.858565	0.888843	0.972655	1.00696	0.14464	0.931755
citrate lyase subunit beta-like protein, mitochondrial isoform X1 [Sus scrofa]	XP_020921514.1 (+7)	37 kDa	1	0.088	2	2	4	134757	125733	103552	109457	0.870551	0.812252	0.823591	0.768438	0.00325839	0.818708
clathrin interactor 1 isoform X1 [Sus scrofa]	XP_020932552.1 (+1)	70 kDa	1	0.0373	2	2	3	77935.9	81810.6	142441	152664	1.86607	1.95884	1.7411	1.82766	0.000328807	1.84842
pyridoxal-dependent decarboxylase domain-containing protein 1 [Sus scrofa]	XP_020941837.1	86 kDa	1	0.0191	1	1	1	35364.2	22851.5	24322.4	18053.6	0.790041	0.510506	1.06437	0.687771	0.133427	0.763172
dnaJ homolog subfamily A member 3, mitochondrial isoform X2 [Sus scrofa]	XP_003354674.1 (+1)	49 kDa	1	0.0618	2	2	2	85284.7	101421	162491	179050	1.76541	2.09943	1.60214	1.90528	0.00409446	1.84306
CMP-N-acetylneuraminate-beta-galactosamide-alpha-2,3-sialyltransferase 1 [Sus scrofa]	NP_001004047.1 (+8)	40 kDa	1	0.0933	2	3	3	52864.1	45703	59064.4	64633.7	1.41421	1.22264	1.29235	1.11729	0.0246448	1.26162
2,4-dienoyl-CoA reductase, mitochondrial [Sus scrofa]	NP_001177161.2	35 kDa	1	0.0701	2	2	3	59475.2	53231.8	56658.3	61572.6	1.15669	1.03526	1.06437	0.952638	0.302814	1.05224
dolichyl-diphosphooligosaccharide--protein glycosyltransferase subunit 1 precursor [Sus scrofa]	NP_999498.1	69 kDa	1	0.0461	3	4	4	57848.8	54350.3	83529.6	65991.8	1.21419	1.14076	1.53688	1.44393	0.0375238	1.33394
protein FAM81B [Sus scrofa]	XP_020940811.1	51 kDa	1	0.0762	3	3	3	112534	131984	111757	109457	0.82932	0.972655	0.846745	0.993092	0.123774	0.910453
uncharacterized protein C20orf85 homolog [Sus scrofa]	NP_001116560.1	16 kDa	1	0.175	2	2	3	82379.6	94629.3	106464	146445	1.54756	1.77769	1.12506	1.29235	0.0558831	1.43567
cAMP-dependent protein kinase type I-beta regulatory subunit [Sus scrofa]	XP_020941591.1 (+5)	43 kDa	1	0.084	1	1	5	58656.4	28329.2	14263.1	11.7942	0.000416326	0.000201072	0.503478	0.243164	0.0065795	0.186815
valine--tRNA ligase [Sus scrofa]	NP_001182307.1	140 kDa	1	0.0119	1	2	2	71715.6	55109	45703	42055.3	0.76313	0.586417	0.82932	0.63728	0.0131384	0.704037
BAG family molecular chaperone regulator 2 isoform X1 [Sus scrofa]	XP_003128384.1	24 kDa	1	0.0905	2	2	2	124864	88906.4	75804.7	88906.4	1	0.712025	0.852635	0.607097	0.0937868	0.792939
protein NipSnap homolog 3A-like isoform X1 [Sus scrofa]	XP_003480606.1 (+1)	29 kDa	1	0.149	2	2	3	58656.4	46341	44453.2	44453.2	0.959264	0.757858	0.959264	0.757858	0.0931057	0.858561
guanine nucleotide-binding protein G(I)/G(S)/G(O) subunit gamma-5 [Sus scrofa]	XP_020952016.1	7 kDa	1	0.279	2	2	3	176585	215899	353169	316095	1.46409	1.79005	1.6358	2	0.00793837	1.72249
coiled-coil domain-containing protein 42 [Sus scrofa]	NP_001231006.1	38 kDa	1	0.0538	2	2	2	131072	109457	146445	136638	1.24833	1.04247	1.33793	1.11729	0.0664455	1.1865
stress-induced-phosphoprotein 1 [Sus scrofa]	XP_003353842.1	62 kDa	1	0.035	2	2	2	56266.9	40622.7	79573.5	86475.3	2.12874	1.53688	1.95884	1.41421	0.0207224	1.75967
toll-like receptor 2 precursor [Sus scrofa]	NP_998926.1 (+4)	90 kDa	1	0.014	1	1	1	66450.8	55878.3	102837	84110.6	1.50525	1.26576	1.84038	1.54756	0.0195482	1.53974
uncharacterized protein C15orf65 homolog [Sus scrofa]	XP_013840899.1	14 kDa	1	0.223	2	2	4	110985	90774.5	87076.8	85877.9	0.946058	0.773782	0.959264	0.784584	0.0756327	0.865922
LOW QUALITY PROTEIN: coiled-coil domain-containing protein 116 [Sus scrofa]	XP_020930092.1	59 kDa	1	0.0642	2	2	2	59888.9	63303.6	56658.3	60724.9	0.959264	1.01396	0.895025	0.946058	0.153619	0.953577
methylcrotonoyl-CoA carboxylase beta chain, mitochondrial [Sus scrofa]	XP_005672588.2	61 kDa	1	0.0551	2	2	4	46987.8	45073.8	44453.2	41189.8	0.913831	0.876606	0.986233	0.946058	0.0590006	0.930682
peroxiredoxin-4 isoform X1 [Sus scrofa]	XP_001927404.1 (+1)	31 kDa	1	0.158	2	3	26	82379.6	74761.1	87076.8	87682.4	1.17283	1.06437	1.16473	1.05702	0.0350536	1.11474
cholinesterase precursor [Sus scrofa]	NP_001344438.1	69 kDa	1	0.0332	2	2	3	64187.3	62000.8	105728	133826	2.15846	2.08493	1.70527	1.64718	0.00620028	1.89896
ras-related protein Rab-6A [Sus scrofa]	NP_001230202.1 (+4)	24 kDa	1	0.178	2	2	7	61572.6	58656.4	102127	100721	1.71713	1.6358	1.7411	1.65864	0.000100127	1.68817
AP-1 complex subunit mu-1 [Sus scrofa]	NP_001230846.1 (+1)	49 kDa	1	0.0449	2	2	2	80684.3	63743.9	64187.3	53231.8	0.835088	0.659754	1.00696	0.795536	0.0911774	0.824333
nucleoporin NUP53 [Sus scrofa]	XP_020930409.1	35 kDa	1	0.0979	2	2	3	51063.3	55109	60305.4	73731.8	1.33793	1.44393	1.09429	1.18099	0.0432114	1.26429
testis-expressed protein 26 isoform X1 [Sus scrofa]	XP_020921208.1 (+1)	33 kDa	1	0.0759	2	2	2	118950	109457	103552	113317	1.03526	0.952638	0.946058	0.870551	0.242494	0.951128
proprotein convertase subtilisin/kexin type 4 isoform X1 [Sus scrofa]	XP_005661448.1 (+2)	91 kDa	1	0.0216	2	3	4	122295	124864	119778	124864	1	1.02101	0.959264	0.97942	0.503373	0.989924
cytochrome c oxidase subunit 7A-related protein, mitochondrial isoform X4 [Sus scrofa]	XP_003125251.2 (+2)	13 kDa	1	0.193	2	2	2	81245.5	102127	73222.5	85877.9	0.840896	1.05702	0.716978	0.90125	0.185365	0.879036
poly(ADP-ribose) glycohydrolase ARH3 [Sus scrofa]	XP_003127836.1	39 kDa	1	0.0792	2	3	5	54728.3	45387.3	45387.3	47314.7	1.04247	0.864537	1	0.82932	0.291029	0.934081
leucine-rich repeat-containing protein 37A [Sus scrofa]	XP_020922488.1	200 kDa	1	0.0644	2	5	119	154795	148489	177813	161369	1.08673	1.04247	1.19748	1.1487	0.0398538	1.11884
neuroplastin isoform X1 [Sus scrofa]	XP_020954737.1 (+1)	44 kDa	1	0.0482	2	3	4	88292.3	112534	104998	91405.9	0.812252	1.03526	0.933033	1.18921	0.930551	0.992439
elongin-C [Sus scrofa]	XP_001927356.3 (+2)	12 kDa	1	0.196	2	2	2	115698	135694	136638	139509	1.02811	1.20581	1.00696	1.18099	0.13152	1.10547
vacuolar protein-sorting-associated protein 25 [Sus scrofa]	XP_020922637.1	21 kDa	1	0.136	2	3	4	110985	89524.8	95287.5	96617.7	1.07923	0.870551	1.06437	0.858565	0.632353	0.968179
uncharacterized protein KIAA1257 homolog isoform X6 [Sus scrofa]	XP_020925062.1	95 kDa	1	0.025	2	3	3	93326.6	102837	104273	123145	1.19748	1.31951	1.01396	1.11729	0.0868587	1.16206
NEDD8-conjugating enzyme Ubc12 [Sus scrofa]	XP_020953078.1	21 kDa	1	0.0601	1	1	1	131984	126607	125733	123145	0.972655	0.933033	0.993092	0.952638	0.0638235	0.962855
C-type natriuretic peptide precursor [Sus scrofa]	NP_001008482.1 (+1)	13 kDa	1	0.0714	1	2	3	109457	90774.5	185364	226633	2.49666	2.07053	2.04202	1.69349	0.00726111	2.07568
EF-hand calcium-binding domain-containing protein 10 [Sus scrofa]	XP_003130303.1 (+1)	15 kDa	1	0.129	2	3	4	126607	112534	122295	94629.3	0.840896	0.747425	1.08673	0.965936	0.31154	0.910248
E3 ubiquitin-protein ligase ARIH1 isoform X1 [Sus scrofa]	XP_020954760.1	64 kDa	1	0.0396	2	2	3	61147.3	58656.4	55492.3	59475.2	1.01396	0.972655	0.946058	0.907519	0.172478	0.960048
protein phosphatase 1A isoform X1 [Sus scrofa]	XP_013848913.1 (+3)	42 kDa	1	0.055	2	2	2	205674	147464	127488	119778	0.812252	0.582367	0.864537	0.619854	0.0276786	0.719753
protein MAL2 [Sus scrofa]	NP_001155111.1	19 kDa	1	0.182	2	3	4	39786.7	24154.4	28133.5	23010.4	0.952638	0.578344	1.16473	0.707107	0.335069	0.850706
vacuolar protein sorting-associated protein 4B [Sus scrofa]	XP_003121747.3	49 kDa	1	0.0203	1	1	2	88906.4	81810.6	118950	303219	3.70635	3.41054	1.45397	1.33793	0.0999738	2.4772
beta-1,4-galactosyltransferase 1 [Sus scrofa]	XP_003130728.1	44 kDa	1	0.0224	1	1	2	152664	169391	123145	134757	0.795536	0.882703	0.726986	0.806642	0.008533	0.802967
histone deacetylase 11 isoform X1 [Sus scrofa]	XP_020925043.1 (+1)	39 kDa	1	0.0317	1	1	2	88906.4	69272.7	77935.9	77935.9	1.12506	0.876606	1.12506	0.876606	0.991471	1.00083
beta-defensin 1 precursor [Sus scrofa]	NP_999607.1	7 kDa	1	0.13	1	2	2	172951	225068	602249	509951	2.26577	2.94854	2.67586	3.4822	0.00546695	2.84309
receptor expression-enhancing protein 6 isoform X1 [Sus scrofa]	XP_020939896.1	56 kDa	1	0.0193	1	1	1	74761.1	92041.7	121450	132902	1.44393	1.77769	1.31951	1.6245	0.0125699	1.54141
OCIA domain-containing protein 1 isoform X1 [Sus scrofa]	XP_020956848.1 (+4)	28 kDa	1	0.0486	1	2	3	55492.3	57848.8	67847.1	80127	1.38511	1.44393	1.17283	1.22264	0.0177638	1.30613
phosphatidylglycerophosphatase and protein-tyrosine phosphatase 1 [Sus scrofa]	NP_001231306.1	23 kDa	1	0.0647	1	2	2	32316.9	22381.2	19215.7	17198.6	0.768438	0.532185	0.858565	0.594604	0.0258879	0.688448
tumor protein D54 isoform X1 [Sus scrofa]	XP_020933261.1 (+2)	24 kDa	1	0.0978	2	3	4	44146.1	49323.9	54350.3	66450.8	1.34723	1.50525	1.10191	1.23114	0.0407774	1.29638
receptor of activated protein C kinase 1 [Sus scrofa]	NP_999497.1	35 kDa	1	0.0379	1	2	2	37902.4	42347.8	57449.2	59064.4	1.39474	1.55833	1.3566	1.51572	0.00247028	1.45635
60S ribosomal protein L10a [Sus scrofa]	NP_001090946.2 (+1)	25 kDa	1	0.0737	2	3	3	121450	134757	175365	148489	1.10191	1.22264	1.30134	1.44393	0.0335817	1.26745
tctex1 domain-containing protein 3 [Sus scrofa]	XP_020941323.1	23 kDa	1	0.0876	2	3	5	146445	181549	119778	129267	0.712025	0.882703	0.659754	0.817902	0.0193112	0.768096
lysosome-associated membrane glycoprotein 1 precursor [Sus scrofa]	NP_001011507.1	44 kDa	1	0.0218	1	1	1	195933	226633	195933	209996	0.926588	1.07177	0.864537	1	0.500781	0.965725
galactocerebrosidase [Sus scrofa]	NP_001230560.1	77 kDa	1	0.0234	1	2	2	69754.6	68319	58656.4	63743.9	0.933033	0.913831	0.858565	0.840896	0.0140312	0.886582
nuclear pore complex protein Nup205 isoform X3 [Sus scrofa]	XP_020934889.1	228 kDa	1	0.00746	1	2	2	50360.3	54350.3	48644.9	37902.4	0.697372	0.752623	0.895025	0.965936	0.0693183	0.827739
UDP-glucose:glycoprotein glucosyltransferase 1 isoform X1 [Sus scrofa]	XP_020931600.1 (+1)	178 kDa	1	0.00963	1	1	1	56266.9	62432.1	52136.3	53602	0.858565	0.952638	0.835088	0.926588	0.0309115	0.89322
acyl-coenzyme A thioesterase 13 [Sus scrofa]	NP_001231908.1	15 kDa	1	0.0851	1	1	2	43538.4	55109	80684.3	101421	1.84038	2.32947	1.46409	1.85318	0.0161029	1.87178
coiled-coil domain-containing protein 90B, mitochondrial isoform X1 [Sus scrofa]	XP_003129766.1 (+2)	30 kDa	1	0.0394	1	2	2	139509	146445	139509	161369	1.10191	1.15669	0.952638	1	0.339229	1.05281
LOW QUALITY PROTEIN: mitochondrial dicarboxylate carrier [Sus scrofa]	XP_020922127.1	33 kDa	1	0.0369	1	1	1	137588	140479	146445	117313	0.835088	0.852635	1.04247	1.06437	0.46006	0.94864
V-type proton ATPase subunit G 1 [Sus scrofa]	NP_001177123.1	14 kDa	1	0.127	1	2	4	43841.2	53602	59475.2	74244.7	1.38511	1.69349	1.10957	1.3566	0.0483128	1.38619
40S ribosomal protein S13 [Sus scrofa]	NP_001231758.1	17 kDa	1	0.0728	1	1	1	117313	118129	118129	128375	1.08673	1.09429	1	1.00696	0.159199	1.047
N-acetylglucosamine-6-sulfatase [Sus scrofa]	XP_020947606.1	62 kDa	1	0.0217	1	1	2	74244.7	100721	70728.3	94629.3	0.939523	1.27456	0.702222	0.952638	0.798474	0.967236
PDZ domain-containing protein GIPC2 isoform X1 [Sus scrofa]	XP_003356469.2 (+1)	35 kDa	1	0.0256	1	1	2	212927	176585	320508	275177	1.55833	1.29235	1.81504	1.50525	0.0149604	1.54274
LOW QUALITY PROTEIN: zinc-alpha-2-glycoprotein [Sus scrofa]	XP_020941844.1	35 kDa	1	0.0291	1	1	2	83529.6	45703	60724.9	77935.9	1.70527	0.933033	1.32869	0.726986	0.482087	1.17349
dynein regulatory complex subunit 3 isoform X1 [Sus scrofa]	XP_020923658.1 (+5)	62 kDa	1	0.0166	1	1	1	99334	92041.7	109457	99334	1.07923	1	1.18921	1.10191	0.0976948	1.09259
eukaryotic peptide chain release factor subunit 1 isoform X1 [Sus scrofa]	XP_003124023.1 (+1)	49 kDa	1	0.0297	1	2	3	46987.8	32541.7	26987.4	26801	0.823591	0.570382	0.82932	0.574349	0.0262963	0.69941
ecto-ADP-ribosyltransferase 3 precursor [Sus scrofa]	NP_001231134.1 (+2)	43 kDa	1	0.021	1	2	3	124002	113317	186653	187951	1.65864	1.51572	1.64718	1.50525	0.000771718	1.5817
copper homeostasis protein cutC homolog isoform X1 [Sus scrofa]	XP_020927981.1 (+2)	29 kDa	1	0.044	1	1	1	118950	161369	142441	160254	0.993092	1.34723	0.882703	1.19748	0.385551	1.10513
mitochondrial peptide methionine sulfoxide reductase isoform X8 [Sus scrofa]	XP_003359097.3 (+6)	24 kDa	1	0.0524	1	2	3	209996	167059	226633	254976	1.52626	1.21419	1.3566	1.07923	0.0547138	1.29407
eukaryotic translation initiation factor 4H isoform 1 [Sus scrofa]	NP_001230376.1 (+1)	27 kDa	1	0.0524	1	1	2	49323.9	40622.7	69272.7	80127	1.97247	1.6245	1.70527	1.40444	0.0103573	1.67667
lanosterol synthase [Sus scrofa]	XP_020938159.1	83 kDa	1	0.015	1	1	1	109457	135694	79023.8	76332	0.562529	0.697372	0.582367	0.721965	0.00294929	0.641058
beta-defensin 129 precursor [Sus scrofa]	NP_001123447.1	19 kDa	0.98	0.052	1	1	2	106464	102127	90147.5	83529.6	0.817902	0.784584	0.882703	0.846745	0.00407788	0.832984
beta-2-microglobulin precursor [Sus scrofa]	NP_999143.1 (+1)	13 kDa	0.98	0.102	1	3	5	129267	160254	113317	122295	0.76313	0.946058	0.707107	0.876606	0.046716	0.823225
ras-related protein Rap-1A isoform X1 [Sus scrofa]	XP_001928684.1 (+9)	21 kDa	0.98	0.0598	1	2	5	65536	85877.9	164759	135694	1.58008	2.07053	1.91853	2.51403	0.013326	2.02079
GLIPR1-like protein 1 [Sus scrofa]	XP_003355570.2	26 kDa	0.98	0.039	1	1	2	111757	184083	194579	170569	0.926588	1.52626	1.05702	1.7411	0.202295	1.31274
adenine phosphoribosyltransferase isoform X4 [Sus scrofa]	XP_003355772.1	20 kDa	1	0.211	3	4	4	62866.3	52864.1	51776.1	48644.9	0.920188	0.773782	0.97942	0.823591	0.073136	0.874245
alpha-aminoadipic semialdehyde dehydrogenase [Sus scrofa]	XP_013850523.2	59 kDa	1	0.0686	3	3	4	100721	104998	105728	104998	1	1.04247	1.00696	1.04972	0.141049	1.02478
LOW QUALITY PROTEIN: nuclear pore complex protein Nup98-Nup96 [Sus scrofa]	XP_020918086.1	196 kDa	1	0.0183	3	3	3	72716.7	75281.1	77397.5	95287.5	1.26576	1.31039	1.02811	1.06437	0.0992838	1.16716
LOW QUALITY PROTEIN: uncharacterized protein C17orf74 homolog [Sus scrofa]	XP_020921985.1	57 kDa	1	0.0853	3	3	3	115698	75281.1	52864.1	61147.3	0.812252	0.528509	0.702222	0.456916	0.0189306	0.624975
guanine nucleotide-binding protein G(i) subunit alpha-1 [Sus scrofa]	NP_001116587.1 (+3)	41 kDa	1	0.107	3	3	4	25180.2	20882.4	47314.7	25006.2	1.19748	0.993092	2.26577	1.87905	0.142979	1.58385
annexin A7 isoform X2 [Sus scrofa]	XP_001927837.1 (+1)	50 kDa	1	0.0522	2	2	2	34397.1	28329.2	32316.9	34636.4	1.22264	1.00696	1.14076	0.939523	0.31248	1.07747
mannosyl-oligosaccharide glucosidase [Sus scrofa]	XP_003125038.1	93 kDa	1	0.0489	3	3	3	72716.7	58656.4	78478	74761.1	1.27456	1.02811	1.33793	1.07923	0.0953206	1.17996
polyadenylate-binding protein 1 [Sus scrofa]	XP_001927782.1	71 kDa	1	0.0362	2	2	2	44453.2	38166	52498.9	53974.9	1.41421	1.21419	1.37554	1.18099	0.0144457	1.29624
SH3 domain-containing protein 21 isoform X1 [Sus scrofa]	XP_020951589.1 (+3)	78 kDa	1	0.0272	2	2	3	145433	126607	108701	131072	1.03526	0.90125	0.858565	0.747425	0.150255	0.885626
ras-related protein Rab-4B [Sus scrofa]	XP_003481903.1 (+1)	24 kDa	1	0.169	2	2	5	49667	97289.7	113317	73731.8	0.757858	1.48452	1.16473	2.28153	0.282062	1.42216
phosphoenolpyruvate carboxykinase [GTP], mitochondrial [Sus scrofa]	NP_001155225.1	71 kDa	1	0.0312	2	2	2	135694	118950	174154	172951	1.45397	1.27456	1.46409	1.28343	0.00577052	1.36901
UPF0602 protein C4orf47 homolog [Sus scrofa]	NP_001177139.1 (+8)	35 kDa	1	0.071	2	2	2	106464	111757	92041.7	99334	0.888843	0.933033	0.823591	0.864537	0.012761	0.877501
outer dense fiber protein 3-like protein 1 [Sus scrofa]	XP_001929310.3	31 kDa	1	0.127	2	2	3	138545	107950	102837	102127	0.946058	0.737135	0.952638	0.742262	0.0826385	0.844523
macrophage-capping protein [Sus scrofa]	XP_003124995.1 (+6)	39 kDa	1	0.0372	1	1	1	39511.9	25531.7	41189.8	38431.5	1.50525	0.972655	1.61328	1.04247	0.177381	1.28341
calnexin precursor [Sus scrofa]	NP_001230139.1 (+1)	68 kDa	1	0.0438	2	2	2	24491.6	21321.2	40622.7	33456.5	1.56917	1.36604	1.90528	1.65864	0.0113024	1.62478
GRIP1-associated protein 1 isoform X1 [Sus scrofa]	XP_020936322.1 (+3)	96 kDa	1	0.0143	1	1	1	130167	130167	132902	201441	1.54756	1.54756	1.02101	1.02101	0.158209	1.28429
lipopolysaccharide-binding protein precursor [Sus scrofa]	NP_001121907.1	53 kDa	1	0.0395	2	2	2	60305.4	60305.4	70728.3	83529.6	1.38511	1.38511	1.17283	1.17283	0.0198602	1.27897
coiled-coil domain-containing protein 166 [Sus scrofa]	XP_013848944.2	52 kDa	1	0.0196	1	1	1	273276	341139	290867	370728	1.08673	1.3566	0.852635	1.06437	0.447402	1.09009
proteasome inhibitor PI31 subunit [Sus scrofa]	NP_001230269.1	30 kDa	1	0.0444	1	2	2	112534	162491	110985	123145	0.757858	1.09429	0.68302	0.986233	0.301695	0.880351
dihydroxyacetone phosphate acyltransferase [Sus scrofa]	NP_001172069.1	77 kDa	1	0.0353	2	2	2	85877.9	55878.3	31216	32093.6	0.574349	0.373712	0.558644	0.363493	0.00263197	0.46755
60S acidic ribosomal protein P0 [Sus scrofa]	NP_001092068.1	34 kDa	1	0.066	2	2	2	63303.6	65991.8	89524.8	84695.6	1.28343	1.33793	1.3566	1.41421	0.00100456	1.34804
LOW QUALITY PROTEIN: cAMP and cAMP-inhibited cGMP 3',5'-cyclic phosphodiesterase 10A [Sus scrofa]	XP_020927464.1	90 kDa	1	0.0239	2	2	2	150562	139509	137588	137588	0.986233	0.913831	0.986233	0.913831	0.0966752	0.950032
glyoxalase domain-containing protein 4 [Sus scrofa]	XP_003131863.2 (+1)	33 kDa	1	0.094	2	3	3	57052.4	63303.6	71220.3	69754.6	1.10191	1.22264	1.12506	1.24833	0.0166581	1.17448
sperm-associated antigen 16 protein isoform X1 [Sus scrofa]	XP_020931744.1 (+2)	70 kDa	1	0.0175	1	2	2	124864	189259	223513	215899	1.14076	1.72907	1.18099	1.79005	0.0767922	1.46022
serine/threonine-protein kinase OSR1 [Sus scrofa]	NP_001302601.1 (+2)	58 kDa	1	0.0359	1	1	1	66913.1	51418.5	55878.3	55878.3	1.08673	0.835088	1.08673	0.835088	0.627878	0.960911
uncharacterized protein LOC100157017 isoform X1 [Sus scrofa]	XP_001924750.5 (+8)	44 kDa	1	0.0547	2	2	3	100025	102127	100721	109457	1.07177	1.09429	0.986233	1.00696	0.219421	1.03981
fatty acid-binding protein, epidermal [Sus scrofa]	NP_001034835.1	15 kDa	1	0.133	2	2	3	33456.5	29737.6	31872	42347.8	1.42405	1.26576	1.07177	0.952638	0.185148	1.17855
F-actin-capping protein subunit alpha-1 [Sus scrofa]	NP_001090923.1	33 kDa	1	0.0979	2	2	2	103552	78478	121450	135694	1.72907	1.31039	1.54756	1.17283	0.0378271	1.43997
voltage-dependent anion-selective channel protein 1 [Sus scrofa]	NP_999125.1 (+4)	31 kDa	1	0.106	2	2	16	51776.1	48308.9	54728.3	58251.2	1.20581	1.12506	1.13288	1.05702	0.0234353	1.13019
ferredoxin-2, mitochondrial isoform X2 [Sus scrofa]	XP_003123266.2	20 kDa	1	0.124	2	4	4	127488	118129	107204	132902	1.12506	1.04247	0.907519	0.840896	0.765113	0.978985
lipoma-preferred partner [Sus scrofa]	XP_020926905.1 (+5)	66 kDa	1	0.0341	2	2	2	299044	341139	249728	267652	0.784584	0.895025	0.732043	0.835088	0.0124211	0.811685
uncharacterized protein LOC110256815, partial [Sus scrofa]	XP_020929346.1	34 kDa	1	0.0772	2	2	4	65991.8	79023.8	80127	90774.5	1.1487	1.37554	1.01396	1.21419	0.0873666	1.1881
sodium/hydrogen exchanger 3 isoform X1 [Sus scrofa]	XP_020932721.1 (+1)	93 kDa	1	0.0335	2	3	4	54350.3	64187.3	86475.3	68319	1.06437	1.25701	1.34723	1.59107	0.0635025	1.31492
V-type proton ATPase subunit S1 [Sus scrofa]	XP_020936413.1	52 kDa	1	0.0597	2	3	4	84110.6	70239.7	82952.6	102837	1.46409	1.22264	1.18099	0.986233	0.11787	1.21349
glomulin isoform X1 [Sus scrofa]	XP_020945891.1 (+5)	68 kDa	1	0.0355	2	3	4	161369	121450	110985	94629.3	0.779165	0.586417	0.913831	0.687771	0.0339884	0.741796
S-formylglutathione hydrolase [Sus scrofa]	NP_999225.1 (+1)	31 kDa	1	0.0745	2	2	3	99334	129267	85284.7	94629.3	0.732043	0.952638	0.659754	0.858565	0.0551682	0.80075
protein DDI1 homolog 1 [Sus scrofa]	XP_003482658.1	45 kDa	1	0.0549	2	2	3	66913.1	46341	36611.3	38967.9	0.840896	0.582367	0.790041	0.547147	0.0243544	0.690113
ATP-binding cassette sub-family B member 8, mitochondrial isoform X1 [Sus scrofa]	XP_003360127.3 (+1)	77 kDa	1	0.0491	2	3	3	236257	174154	104273	110985	0.63728	0.469761	0.598739	0.441352	0.00234831	0.536783
dihydropteridine reductase [Sus scrofa]	NP_999508.1	26 kDa	1	0.0782	2	2	2	89524.8	99334	95287.5	98647.9	0.993092	1.10191	0.959264	1.06437	0.429442	1.02966
serine/threonine-protein kinase LMTK2 isoform X1 [Sus scrofa]	XP_013850810.2 (+1)	160 kDa	1	0.012	2	2	2	114105	120611	167059	139509	1.15669	1.22264	1.38511	1.46409	0.0227722	1.30713
keratin, type II cytoskeletal 4 [Sus scrofa]	XP_001927253.3	57 kDa	1	0.0636	2	3	7	110218	123145	98647.9	71220.3	0.578344	0.646176	0.80107	0.895025	0.0332349	0.730154
septin-7 isoform X1 [Sus scrofa]	XP_003134838.1 (+4)	51 kDa	1	0.0595	2	2	3	84695.6	71715.6	78478	74244.7	1.03526	0.876606	1.09429	0.926588	0.757369	0.983188
protein FAM71D [Sus scrofa]	XP_020955047.1	46 kDa	1	0.0413	1	2	2	141457	159147	93975.7	55492.3	0.348686	0.392292	0.590496	0.664343	0.00715804	0.498954
LOW QUALITY PROTEIN: uncharacterized protein C9orf50 homolog [Sus scrofa]	XP_020941134.1	73 kDa	1	0.0134	1	1	1	373306	462791	368167	338783	0.732043	0.907519	0.795536	0.986233	0.0839711	0.855333
adenosylhomocysteinase 2 [Sus scrofa]	NP_001188310.1 (+2)	59 kDa	1	0.0377	2	2	3	110218	97289.7	95287.5	93326.6	0.959264	0.846745	0.97942	0.864537	0.0783526	0.912492
syntaxin-2 isoform X1 [Sus scrofa]	XP_001924932.2 (+2)	33 kDa	1	0.0764	2	3	4	234625	197296	185364	153726	0.779165	0.655197	0.939523	0.790041	0.0369818	0.790981
LOW QUALITY PROTEIN: cell adhesion molecule 1 [Sus scrofa]	XP_020918532.1	52 kDa	1	0.0443	2	3	3	71220.3	56266.9	54728.3	68794.2	1.22264	0.965936	0.972655	0.768438	0.86216	0.982417
zinc finger C2HC domain-containing protein 1B [Sus scrofa]	XP_020942789.1	25 kDa	1	0.0995	2	2	3	69272.7	72716.7	80127	74244.7	1.02101	1.07177	1.10191	1.15669	0.0534708	1.08784
alpha-1-antitrypsin precursor [Sus scrofa]	NP_001335871.1 (+1)	47 kDa	1	0.0428	2	2	2	91405.9	79023.8	118129	127488	1.61328	1.39474	1.49485	1.29235	0.00727781	1.44881
LOW QUALITY PROTEIN: probable bifunctional methylenetetrahydrofolate dehydrogenase/cyclohydrolase 2 [Sus scrofa]	XP_020957089.1	31 kDa	1	0.0588	1	2	2	40342.1	32093.6	28526.2	37902.4	1.18099	0.939523	0.888843	0.707107	0.520464	0.929116
proliferation-associated protein 2G4 isoform X1 [Sus scrofa]	XP_013843758.1 (+1)	44 kDa	1	0.0431	2	2	3	198668	191901	197296	220436	1.1487	1.10957	1.02811	0.993092	0.14648	1.06987
dynein light chain 1, axonemal [Sus scrofa]	XP_001926294.2	22 kDa	1	0.121	2	3	4	124864	146445	167059	186653	1.27456	1.49485	1.14076	1.33793	0.0239435	1.31203
8-oxo-dGDP phosphatase NUDT18 [Sus scrofa]	XP_001927515.2	36 kDa	1	0.0342	1	1	1	221969	150562	138545	130167	0.864537	0.586417	0.920188	0.624165	0.0581224	0.748827
probable E3 ubiquitin-protein ligase MARCH10 [Sus scrofa]	XP_005653947.1	91 kDa	1	0.0123	1	2	2	68794.2	84110.6	92041.7	91405.9	1.08673	1.32869	1.09429	1.33793	0.0566844	1.21191
adenosylhomocysteinase [Sus scrofa]	NP_001011727.1	48 kDa	1	0.0463	2	2	3	174154	144429	132902	143431	0.993092	0.823591	0.920188	0.76313	0.0913872	0.875
L-2-hydroxyglutarate dehydrogenase, mitochondrial isoform X1 [Sus scrofa]	XP_001926853.1 (+1)	51 kDa	1	0.0216	1	1	1	87076.8	88906.4	77935.9	78478	0.882703	0.90125	0.876606	0.895025	0.000283473	0.888896
sortilin-related receptor isoform X1 [Sus scrofa]	XP_020918668.1 (+6)	248 kDa	1	0.00678	1	1	1	60724.9	85877.9	55109	72716.7	0.846745	1.19748	0.641713	0.907519	0.441104	0.898364
annexin A11 isoform X1 [Sus scrofa]	XP_001924213.1 (+3)	54 kDa	1	0.0179	1	1	1	107204	80684.3	177813	189259	2.34567	1.76541	2.20381	1.65864	0.00941091	1.99338
tetratricopeptide repeat protein 38 isoform X3 [Sus scrofa]	XP_003125999.3	52 kDa	1	0.0235	1	1	1	65536	57848.8	62432.1	69272.7	1.19748	1.05702	1.07923	0.952638	0.249259	1.07159
patatin-like phospholipase domain-containing protein 7 isoform X1 [Sus scrofa]	XP_020936728.1 (+6)	155 kDa	1	0.00567	1	1	1	492581	370728	378517	331810	0.895025	0.673617	1.02101	0.768438	0.123886	0.839523
cadherin-1 precursor [Sus scrofa]	NP_001156532.1	98 kDa	1	0.0113	1	2	2	104998	184083	165905	182812	0.993092	1.7411	0.90125	1.58008	0.242619	1.30388
glutaredoxin-1 [Sus scrofa]	NP_999398.1 (+1)	12 kDa	1	0.151	2	2	4	89524.8	92041.7	125733	179050	1.94531	2	1.36604	1.40444	0.0281737	1.67895
density-regulated protein [Sus scrofa]	XP_001928883.1	22 kDa	1	0.0404	1	1	1	170569	161369	226633	246290	1.52626	1.44393	1.40444	1.32869	0.00192348	1.42583
testis anion transporter 1 [Sus scrofa]	XP_003356665.3	134 kDa	1	0.00673	1	1	1	163621	201441	186653	92681.9	0.460094	0.566442	0.926588	1.14076	0.247015	0.773472
trafficking protein particle complex subunit 13 [Sus scrofa]	NP_001231675.1 (+3)	47 kDa	1	0.0216	1	1	1	115698	105728	80684.3	82952.6	0.784584	0.716978	0.76313	0.697372	0.00100963	0.740516
leucine-rich repeat and coiled-coil domain-containing protein 1 isoform X1 [Sus scrofa]	XP_020944821.1 (+6)	129 kDa	1	0.0144	2	3	3	179050	106464	87076.8	90147.5	0.846745	0.503478	0.817902	0.486327	0.0410867	0.663613
dynamin-2 isoform X3 [Sus scrofa]	XP_020939461.1 (+6)	99 kDa	1	0.017	1	1	1	79573.5	70728.3	62432.1	59888.9	0.846745	0.752623	0.882703	0.784584	0.00834407	0.816664
growth hormone-inducible transmembrane protein [Sus scrofa]	NP_001231311.1 (+4)	37 kDa	1	0.0319	1	2	3	531607	336442	180295	148489	0.441352	0.279322	0.535887	0.339151	0.00178378	0.398928
conserved oligomeric Golgi complex subunit 3 [Sus scrofa]	XP_020921264.1	94 kDa	1	0.0181	1	1	1	26432	23493.9	16728.3	17438.6	0.742262	0.659754	0.712025	0.632878	0.00106369	0.68673
oxidoreductase HTATIP2 isoform X1 [Sus scrofa]	XP_003122968.6 (+1)	34 kDa	1	0.0415	1	1	2	57848.8	49323.9	41764.8	47314.7	0.959264	0.817902	0.846745	0.721965	0.0441453	0.836469
rho GDP-dissociation inhibitor 1 [Sus scrofa]	NP_001188313.1 (+3)	23 kDa	1	0.0784	1	2	2	153726	114105	234625	282913	2.47942	1.84038	2.05623	1.52626	0.0164944	1.97557
lysosomal protective protein precursor [Sus scrofa]	NP_001230558.1	56 kDa	1	0.0283	1	1	2	14766.1	12245.8	12765.8	13307.9	1.08673	0.90125	1.04247	0.864537	0.658733	0.973747
UPF0728 protein C10orf53 homolog [Sus scrofa]	XP_001926306.1	10 kDa	1	0.151	1	1	1	136638	87076.8	72716.7	74244.7	0.852635	0.543367	0.835088	0.532185	0.0396206	0.690819
acetylcholinesterase isoform X3 [Sus scrofa]	XP_003354529.1 (+3)	68 kDa	1	0.0196	1	1	2	136638	138545	149522	236257	1.70527	1.72907	1.07923	1.09429	0.114347	1.40197
60S ribosomal protein L12 [Sus scrofa]	XP_005660499.1	18 kDa	1	0.0545	1	2	3	62866.3	59064.4	79023.8	84695.6	1.43396	1.34723	1.33793	1.25701	0.00246588	1.34403
keratin, type I cytoskeletal 14 [Sus scrofa]	XP_020922659.1 (+1)	52 kDa	1	0.0613	1	3	15	610656	434802	1.16347e+06	408507	0.939523	0.668964	2.67586	1.90528	0.319907	1.5474
GDP-L-fucose synthase isoform X1 [Sus scrofa]	XP_020946186.1 (+2)	36 kDa	1	0.0374	1	2	3	110985	72214.5	72214.5	78478	1.08673	0.707107	1	0.650671	0.286261	0.861128
LOW QUALITY PROTEIN: carboxylesterase 5A [Sus scrofa]	XP_020952757.1	66 kDa	1	0.0171	1	1	2	108701	149522	72214.5	75804.7	0.50698	0.697372	0.482968	0.664343	0.00474777	0.587916
inorganic pyrophosphatase 2, mitochondrial isoform X1 [Sus scrofa]	XP_020957372.1 (+2)	39 kDa	1	0.038	1	1	1	59475.2	66450.8	75281.1	74761.1	1.12506	1.25701	1.13288	1.26576	0.0146086	1.19518
vitronectin precursor [Sus scrofa]	NP_999269.1	53 kDa	1	0.0218	1	1	2	175365	97966.4	64187.3	66913.1	0.68302	0.381565	0.655197	0.366021	0.0112662	0.521451
E3 ubiquitin-protein ligase RNF123 isoform X1 [Sus scrofa]	XP_013837146.1 (+11)	153 kDa	1	0.00812	1	1	1	85284.7	66913.1	55492.3	52498.9	0.784584	0.615572	0.82932	0.650671	0.0122232	0.720037
BTB/POZ domain-containing protein 16 [Sus scrofa]	XP_020929375.1	58 kDa	1	0.0159	1	1	1	246290	159147	174154	142441	0.895025	0.578344	1.09429	0.707107	0.205575	0.818692
acyl-CoA dehydrogenase family member 10 isoform X1 [Sus scrofa]	XP_020929490.1 (+7)	118 kDa	1	0.0142	1	1	1	33456.5	33689.2	40342.1	45387.3	1.34723	1.3566	1.19748	1.20581	0.0078336	1.27678
serine hydrolase-like protein 2 isoform X1 [Sus scrofa]	XP_020947092.1 (+1)	35 kDa	1	0.0422	1	2	2	77397.5	58251.2	45387.3	49667	0.852635	0.641713	0.779165	0.586417	0.0186896	0.714982
melanoma-associated antigen B4-like [Sus scrofa]	XP_020935784.1 (+1)	38 kDa	1	0.0229	1	1	1	128375	124002	120611	132902	1.07177	1.03526	0.972655	0.939523	0.882454	1.0048
histone deacetylase 9 isoform X1 [Sus scrofa]	XP_020958118.1 (+29)	139 kDa	1	0.00713	1	2	2	3.83289e+06	1.3836e+06	1.64539e+06	1.70342e+06	1.23114	0.444421	1.18921	0.429283	0.487258	0.823514
WD repeat-containing protein 64 isoform X1 [Sus scrofa]	XP_020920024.1 (+4)	113 kDa	1	0.011	1	1	2	77935.9	68319	65083.3	62866.3	0.920188	0.806642	0.952638	0.835088	0.0389792	0.878639
zymogen granule protein 16 homolog B [Sus scrofa]	XP_020942403.1	19 kDa	1	0.13	1	1	13	110218	114898	109457	89524.8	0.779165	0.812252	0.952638	0.993092	0.113575	0.884287
phosphorylase b kinase regulatory subunit alpha, skeletal muscle isoform isoform X1 [Sus scrofa]	XP_020936350.1 (+8)	139 kDa	1	0.00644	1	1	1	431799	363098	440872	531607	1.46409	1.23114	1.21419	1.02101	0.0828609	1.23261
LOW QUALITY PROTEIN: protein FAM170B [Sus scrofa]	XP_001924355.2	33 kDa	1	0.0279	1	1	1	271388	299044	165905	162491	0.543367	0.598739	0.554785	0.61132	0.000130708	0.577053
palmitoyl-protein thioesterase 1 [Sus scrofa]	XP_003127871.2	34 kDa	1	0.049	1	2	3	72716.7	67847.1	74244.7	86475.3	1.27456	1.18921	1.09429	1.02101	0.0791148	1.14477
heterogeneous nuclear ribonucleoprotein Q isoform X1 [Sus scrofa]	XP_020945329.1 (+2)	70 kDa	1	0.0193	1	1	1	59064.4	55109	105728	99334	1.8025	1.68179	1.91853	1.79005	0.000485298	1.79822
choline/ethanolamine kinase [Sus scrofa]	NP_001193289.1	45 kDa	1	0.0481	1	1	1	17559.9	14462.2	21769.2	23010.4	1.59107	1.31039	1.50525	1.23971	0.0152496	1.41161
adrenodoxin, mitochondrial precursor [Sus scrofa]	NP_999230.1	20 kDa	1	0.043	1	1	1	113317	112534	124864	126607	1.12506	1.11729	1.10957	1.10191	0.000185423	1.11346
calcium-binding mitochondrial carrier protein Aralar2 isoform X4 [Sus scrofa]	XP_003130208.3 (+6)	76 kDa	1	0.0439	1	1	5	69754.6	55109	54728.3	47314.7	0.858565	0.678302	0.993092	0.784584	0.0809892	0.828636
LOW QUALITY PROTEIN: protein phosphatase methylesterase 1 [Sus scrofa]	XP_003357238.3	58 kDa	1	0.015	1	1	1	118129	93975.7	100025	113317	1.20581	0.959264	1.06437	0.846745	0.819411	1.01905
propionyl-CoA carboxylase beta chain, mitochondrial precursor [Sus scrofa]	NP_999066.1	59 kDa	1	0.0278	1	1	2	34159.5	30573.6	26068.1	23821.9	0.779165	0.697372	0.852635	0.76313	0.00570676	0.773075
polypyrimidine tract-binding protein 1 [Sus scrofa]	NP_999396.2 (+5)	60 kDa	1	0.0144	1	2	3	129267	131984	135694	170569	1.29235	1.31951	1.02811	1.04972	0.112254	1.17242
multidrug resistance-associated protein 4-like isoform X1 [Sus scrofa]	XP_020937639.1 (+1)	47 kDa	1	0.0191	1	1	1	82952.6	53602	49667	67378.5	1.25701	0.812252	0.926588	0.598739	0.514252	0.898648
bifunctional purine biosynthesis protein PURH [Sus scrofa]	NP_001124208.1	64 kDa	1	0.0135	1	1	1	391866	110218	89524.8	100721	0.913831	0.257028	0.812252	0.228458	0.0893465	0.552893
isobutyryl-CoA dehydrogenase, mitochondrial [Sus scrofa]	NP_001230503.1	46 kDa	0.98	0.13	1	2	14	77397.5	69754.6	84695.6	79573.5	1.14076	1.02811	1.21419	1.09429	0.0555499	1.11934
complement factor H precursor [Sus scrofa]	NP_999446.1 (+5)	139 kDa	0.98	0.0105	1	2	3	42642.4	55492.3	29944.4	45387.3	0.817902	1.06437	0.539614	0.702222	0.141466	0.781027
putative acyl-coenzyme A thioesterase 6 [Sus scrofa]	XP_001929053.1	47 kDa	0.98	0.0523	1	2	8	260333	336442	368167	408507	1.21419	1.56917	1.09429	1.41421	0.0546894	1.32297
LOW QUALITY PROTEIN: ubiquitin-conjugating enzyme E2 N [Sus scrofa]	XP_005664319.2	17 kDa	0.98	0.0658	1	2	3	52136.3	49323.9	93975.7	110985	2.25012	2.12874	1.90528	1.8025	0.00212791	2.02166
homeobox protein ESX1 [Sus scrofa]	XP_020935518.1	63 kDa	0.98	0.0158	1	2	4	131072	93975.7	92041.7	97289.7	1.03526	0.742262	0.97942	0.702222	0.203781	0.864792
BAG family molecular chaperone regulator 5 [Sus scrofa]	XP_020937170.1 (+1)	51 kDa	0.98	0.0268	1	1	3	88906.4	92041.7	71715.6	67847.1	0.737135	0.76313	0.779165	0.806642	0.000562715	0.771518
casein kinase I [Sus scrofa]	XP_020939868.1 (+1)	47 kDa	0.98	0.109	1	3	8	88906.4	89524.8	75804.7	62432.1	0.697372	0.702222	0.846745	0.852635	0.0138009	0.774744
acyl-protein thioesterase 1 [Sus scrofa]	XP_020945028.1	25 kDa	0.98	0.0478	1	2	4	72214.5	126607	125733	124864	0.986233	1.72907	0.993092	1.7411	0.190796	1.36238
calcium uniporter protein, mitochondrial isoform X1 [Sus scrofa]	XP_001925861.1 (+1)	40 kDa	0.98	0.0285	1	2	3	167059	121450	93975.7	90774.5	0.747425	0.543367	0.773782	0.562529	0.0107567	0.656776
keratin, type II cytoskeletal 2 epidermal [Sus scrofa]	NP_001092053.1	66 kDa	1	0.0701	3	3	5	162491	131984	218913	103552	0.784584	0.63728	1.65864	1.34723	0.685145	1.10693
BCS1-like [Sus scrofa]	NP_001230605.1 (+1)	47 kDa	1	0.1	3	3	3	86475.3	70728.3	67847.1	62000.8	0.876606	0.716978	0.959264	0.784584	0.0521308	0.834358
annexin A5 [Sus scrofa]	XP_003129266.2	36 kDa	1	0.14	3	3	3	97289.7	77397.5	131984	116502	1.50525	1.19748	1.70527	1.3566	0.0266151	1.44115
membrane-associated progesterone receptor component 2 [Sus scrofa]	NP_001090990.2	24 kDa	1	0.126	3	3	3	185364	158048	160254	143431	0.907519	0.773782	1.01396	0.864537	0.114384	0.88995
AP-1 complex subunit beta-1 isoform X1 [Sus scrofa]	XP_005657422.2 (+12)	105 kDa	1	0.0348	3	3	3	68319	70728.3	95287.5	81810.6	1.15669	1.19748	1.34723	1.39474	0.0174764	1.27404
LOW QUALITY PROTEIN: coilin [Sus scrofa]	XP_003131673.5	62 kDa	1	0.063	2	2	2	81245.5	64187.3	55492.3	61572.6	0.959264	0.757858	0.864537	0.68302	0.0559658	0.81617
kininogen-1 isoform X2 [Sus scrofa]	XP_003483336.1 (+2)	48 kDa	1	0.0399	2	2	2	72214.5	73222.5	101421	131072	1.79005	1.81504	1.38511	1.40444	0.0147507	1.59866
protein phosphatase 1L isoform X1 [Sus scrofa]	XP_020925396.1	41 kDa	1	0.0694	2	2	2	97966.4	90147.5	67378.5	70728.3	0.784584	0.721965	0.747425	0.687771	0.000995318	0.735436
polypeptide N-acetylgalactosaminyltransferase 4 [Sus scrofa]	XP_003360781.2	67 kDa	1	0.0361	2	2	2	75804.7	59475.2	67847.1	63743.9	1.07177	0.840896	1.14076	0.895025	0.867712	0.987115
long-chain specific acyl-CoA dehydrogenase, mitochondrial precursor [Sus scrofa]	NP_999062.1	48 kDa	1	0.0558	2	2	2	73731.8	103552	107950	127488	1.23114	1.72907	1.04247	1.46409	0.0899984	1.36669
phosphatidate cytidylyltransferase, mitochondrial isoform X1 [Sus scrofa]	XP_003132418.1	38 kDa	1	0.0712	2	2	2	104273	103552	94629.3	105728	1.02101	1.01396	0.913831	0.907519	0.329046	0.964081
platelet-activating factor acetylhydrolase IB subunit gamma isoform X1 [Sus scrofa]	XP_003127220.1 (+1)	26 kDa	1	0.112	2	2	2	114105	85284.7	79023.8	84110.6	0.986233	0.737135	0.926588	0.692555	0.104694	0.835628
N-acetylated-alpha-linked acidic dipeptidase 2 isoform X1 [Sus scrofa]	XP_013834712.2 (+1)	94 kDa	1	0.0309	2	2	2	151609	104273	107950	117313	1.12506	0.773782	1.03526	0.712025	0.440944	0.911533
isopentenyl-diphosphate Delta-isomerase 1 isoform X2 [Sus scrofa]	XP_005668301.1	33 kDa	1	0.111	2	2	2	40622.7	32093.6	34397.1	28924.4	0.90125	0.712025	1.07177	0.846745	0.213951	0.882949
surfeit locus protein 1 isoform X1 [Sus scrofa]	XP_020926771.1 (+2)	34 kDa	1	0.0882	2	2	2	85877.9	83529.6	69754.6	65991.8	0.790041	0.768438	0.835088	0.812252	0.000815807	0.801455
ubiquitin-like modifier-activating enzyme 5 [Sus scrofa]	XP_003132469.4	45 kDa	1	0.0545	2	2	2	204253	191901	154795	163621	0.852635	0.80107	0.806642	0.757858	0.00207739	0.804551
LOW QUALITY PROTEIN: 5-oxoprolinase [Sus scrofa]	XP_020946072.1	138 kDa	1	0.0194	2	2	2	82952.6	82379.6	85877.9	98647.9	1.19748	1.18921	1.04247	1.03526	0.0803537	1.1161
platelet-activating factor acetylhydrolase isoform 1 precursor [Sus scrofa]	NP_001106484.1 (+8)	49 kDa	1	0.0573	2	2	3	54728.3	54728.3	57449.2	76862.9	1.40444	1.40444	1.04972	1.04972	0.1133	1.22708
omega-amidase NIT2 [Sus scrofa]	NP_001231271.1 (+1)	31 kDa	1	0.0848	2	2	2	80684.3	72214.5	66913.1	72716.7	1.00696	0.90125	0.926588	0.82932	0.105824	0.916028
glutamate dehydrogenase 1, mitochondrial [Sus scrofa]	NP_001231430.1	61 kDa	1	0.0466	2	2	3	84110.6	80684.3	81810.6	75804.7	0.939523	0.90125	1.01396	0.972655	0.169809	0.956847
ras-related protein Rab-25 [Sus scrofa]	XP_001928392.1	24 kDa	1	0.131	2	2	4	66450.8	50360.3	90147.5	94629.3	1.87905	1.42405	1.79005	1.3566	0.018198	1.61244
espin isoform X3 [Sus scrofa]	XP_003127578.2 (+3)	92 kDa	1	0.0269	2	2	3	37380.5	28133.5	32768	26615.9	0.946058	0.712025	1.16473	0.876606	0.481708	0.924856
COP9 signalosome complex subunit 8 [Sus scrofa]	XP_003133809.1	23 kDa	1	0.148	2	2	2	30152.7	17805.1	20031.7	17079.8	0.959264	0.566442	1.12506	0.664343	0.277321	0.828777
V-type proton ATPase 116 kDa subunit a isoform X4 [Sus scrofa]	XP_003483025.2 (+6)	96 kDa	1	0.031	2	3	3	75281.1	59475.2	74761.1	58251.2	0.97942	0.773782	1.25701	0.993092	0.993861	1.00083
retinal rod rhodopsin-sensitive cGMP 3',5'-cyclic phosphodiesterase subunit delta [Sus scrofa]	XP_003483803.1	17 kDa	1	0.207	2	3	3	56266.9	47975.2	43538.4	49323.9	1.02811	0.876606	0.907519	0.773782	0.142529	0.896505
matrix metalloproteinase-15 isoform X1 [Sus scrofa]	XP_013853667.2 (+1)	77 kDa	1	0.0385	2	3	3	72214.5	70239.7	98647.9	81810.6	1.16473	1.13288	1.40444	1.36604	0.030538	1.26703
protein MON2 homolog isoform X1 [Sus scrofa]	XP_020947582.1 (+3)	191 kDa	1	0.011	2	2	3	72214.5	80127	129267	121450	1.51572	1.68179	1.61328	1.79005	0.00150145	1.65021
IQ domain-containing protein G isoform X1 [Sus scrofa]	XP_020925858.1	51 kDa	1	0.0321	1	1	1	59064.4	33225.4	32541.7	41764.8	1.25701	0.707107	0.97942	0.550953	0.475791	0.873623
casein kinase II subunit alpha' isoform X1 [Sus scrofa]	XP_020949606.1 (+3)	41 kDa	1	0.0714	2	2	3	92681.9	96617.7	77397.5	69272.7	0.716978	0.747425	0.80107	0.835088	0.00343109	0.77514
60S ribosomal protein L22 [Sus scrofa]	NP_999152.1	15 kDa	1	0.188	2	3	3	65991.8	64187.3	92681.9	94629.3	1.47427	1.43396	1.44393	1.40444	7.74216e-05	1.43915
glutaredoxin-3 [Sus scrofa]	NP_001230825.1	37 kDa	1	0.108	2	3	3	5712.87	5914.33	4067.71	4803.93	0.812252	0.840896	0.687771	0.712025	0.00794694	0.763236
FAS-associated factor 1 isoform X1 [Sus scrofa]	XP_020953475.1 (+1)	74 kDa	1	0.0185	1	1	1	61572.6	58251.2	41189.8	43841.2	0.752623	0.712025	0.707107	0.668964	0.000448146	0.71018
elongation factor 1-delta isoform X2 [Sus scrofa]	XP_020946118.1 (+1)	31 kDa	1	0.075	2	2	3	56658.3	50360.3	47643.8	49323.9	0.97942	0.870551	0.946058	0.840896	0.0668391	0.909231
endophilin-B2 isoform X11 [Sus scrofa]	XP_001928957.1 (+11)	44 kDa	1	0.0557	2	3	3	69272.7	58656.4	69272.7	87076.8	1.48452	1.25701	1.18099	1	0.105127	1.23063
xaa-Pro dipeptidase [Sus scrofa]	XP_005653330.2	55 kDa	1	0.0487	2	2	2	74244.7	59475.2	59475.2	63303.6	1.06437	0.852635	1	0.80107	0.335696	0.929519
GMP reductase 2 isoform X1 [Sus scrofa]	XP_001928049.1 (+2)	38 kDa	1	0.0603	2	2	2	87682.4	92041.7	73222.5	75281.1	0.817902	0.858565	0.795536	0.835088	0.000985256	0.826773
brefeldin A-inhibited guanine nucleotide-exchange protein 2 isoform X1 [Sus scrofa]	XP_003484029.1 (+1)	202 kDa	1	0.0112	2	2	2	64633.7	33689.2	95950.3	95287.5	2.82843	1.47427	2.8481	1.48452	0.0598338	2.15883
fascin-3 [Sus scrofa]	NP_001038012.1	56 kDa	1	0.0482	2	2	3	181549	185364	67847.1	52864.1	0.285191	0.291183	0.366021	0.373712	9.62963e-05	0.329027
leucine-rich repeat-containing protein 23 isoform X1 [Sus scrofa]	XP_003126571.2 (+4)	40 kDa	1	0.0583	2	2	2	145433	151609	154795	146445	0.965936	1.00696	1.02101	1.06437	0.52479	1.01457
LOW QUALITY PROTEIN: galectin-3-binding protein [Sus scrofa]	XP_020922175.1	61 kDa	1	0.038	2	2	2	215899	191901	221969	205674	1.07177	0.952638	1.15669	1.02811	0.30723	1.0523
glucosidase 2 subunit beta precursor [Sus scrofa]	NP_001231527.1 (+1)	61 kDa	1	0.0354	2	2	2	171756	147464	189259	233005	1.58008	1.3566	1.28343	1.10191	0.0443608	1.3305
sulfhydryl oxidase 1 [Sus scrofa]	XP_013845109.2	94 kDa	1	0.0209	2	2	2	136638	112534	99334	107950	0.959264	0.790041	0.882703	0.726986	0.0517837	0.839749
purine nucleoside phosphorylase isoform X3 [Sus scrofa]	XP_001929258.1 (+2)	32 kDa	1	0.066	2	3	3	58656.4	47314.7	61147.3	66450.8	1.40444	1.13288	1.29235	1.04247	0.073885	1.21804
glycogen phosphorylase, brain form [Sus scrofa]	XP_020933911.1	96 kDa	1	0.0142	1	1	1	28924.4	24154.4	24154.4	21173.9	0.876606	0.732043	1	0.835088	0.087015	0.860934
unconventional myosin-VI [Sus scrofa]	NP_999186.1 (+6)	145 kDa	1	0.0136	1	1	1	124002	127488	136638	142441	1.11729	1.1487	1.07177	1.10191	0.00633241	1.10992
lamin tail domain-containing protein 2 isoform X1 [Sus scrofa]	XP_020938204.1 (+3)	85 kDa	1	0.0154	1	1	1	84110.6	51776.1	51418.5	59888.9	1.15669	0.712025	0.993092	0.61132	0.371233	0.868281
uncharacterized protein LOC100518456 [Sus scrofa]	XP_003134744.2	25 kDa	1	0.0636	1	1	2	69272.7	60305.4	58251.2	53974.9	0.895025	0.779165	0.965936	0.840896	0.0468885	0.870256
gasdermin-A-like [Sus scrofa]	XP_020944579.1 (+1)	50 kDa	1	0.0216	1	2	2	71220.3	48983.2	41189.8	37640.5	0.768438	0.528509	0.840896	0.578344	0.0232023	0.679047
protein TBATA isoform X2 [Sus scrofa]	XP_013845902.2 (+4)	40 kDa	1	0.0444	1	1	2	50710.6	39239	41189.8	42347.8	1.07923	0.835088	1.04972	0.812252	0.482307	0.944071
copper chaperone for superoxide dismutase [Sus scrofa]	NP_001001866.1	29 kDa	1	0.0328	1	2	2	311744	260333	106464	131072	0.503478	0.420448	0.408951	0.34151	0.000406626	0.418597
insulin-like growth factor-binding protein complex acid labile subunit precursor [Sus scrofa]	NP_001041651.1 (+1)	66 kDa	1	0.0231	1	1	1	65991.8	82379.6	56266.9	57449.2	0.697372	0.870551	0.68302	0.852635	0.0203779	0.775894
thioredoxin domain-containing protein 2 [Sus scrofa]	XP_020951715.1	89 kDa	1	0.0185	1	1	1	64187.3	78478	69754.6	81245.5	1.03526	1.26576	0.888843	1.08673	0.439543	1.06915
inositol 1,4,5-trisphosphate receptor-interacting protein-like 1 [Sus scrofa]	XP_020942754.1 (+2)	63 kDa	1	0.0147	1	1	1	299044	162491	89524.8	81810.6	0.503478	0.273573	0.550953	0.29937	0.00350334	0.406843
vesicle-associated membrane protein-associated protein B [Sus scrofa]	NP_001116685.1	27 kDa	1	0.0823	1	1	8	123145	95950.3	81245.5	73222.5	0.76313	0.594604	0.846745	0.659754	0.0145886	0.716058
amyloid-like protein 2 isoform X1 [Sus scrofa]	XP_020918816.1 (+3)	88 kDa	1	0.013	1	1	2	118129	124864	145433	163621	1.31039	1.38511	1.16473	1.23114	0.0106777	1.27285
cystatin-B [Sus scrofa]	NP_001090965.1	11 kDa	1	0.122	1	2	2	71715.6	67378.5	110985	129267	1.91853	1.8025	1.64718	1.54756	0.00301531	1.72894
synaptosomal-associated protein 23 [Sus scrofa]	NP_001231647.1 (+10)	23 kDa	1	0.0806	1	1	1	65991.8	74244.7	75804.7	81245.5	1.09429	1.23114	1.02101	1.1487	0.0682722	1.12379
NPC intracellular cholesterol transporter 2 precursor [Sus scrofa]	NP_999371.1	16 kDa	1	0.0604	1	2	2	71220.3	53231.8	67847.1	100721	1.89212	1.41421	1.27456	0.952638	0.144253	1.38338
calcium-regulated heat-stable protein 1 [Sus scrofa]	XP_003124656.3 (+2)	16 kDa	1	0.0753	1	1	2	134757	154795	124002	120611	0.779165	0.895025	0.80107	0.920188	0.0221781	0.848862
uncharacterized protein C17orf105 homolog [Sus scrofa]	XP_003131422.1	20 kDa	1	0.061	1	2	2	126607	148489	204253	225068	1.51572	1.77769	1.37554	1.61328	0.00664465	1.57056
actin-related protein 10 [Sus scrofa]	XP_003353540.1	46 kDa	1	0.0312	1	1	2	25531.7	22381.2	27364.2	18433	0.823591	0.721965	1.22264	1.07177	0.749429	0.959992
IQ and AAA domain-containing protein 1 [Sus scrofa]	XP_013840075.2	97 kDa	1	0.0144	1	1	2	50012.5	54350.3	45703	43841.2	0.806642	0.876606	0.840896	0.913831	0.00888597	0.859494
beta-galactosidase-1-like protein 2 isoform X1 [Sus scrofa]	XP_020918835.1 (+5)	75 kDa	1	0.029	1	2	5	290867	214408	154795	150562	0.702222	0.517632	0.721965	0.532185	0.00591336	0.618501
coiled-coil domain-containing protein 188 [Sus scrofa]	XP_020929347.1	35 kDa	1	0.0278	1	1	1	73222.5	25709.3	14664.1	7434.4	0.289172	0.101532	0.570382	0.200267	0.00590662	0.290338
ruvB-like 2 [Sus scrofa]	NP_001230796.1 (+1)	51 kDa	1	0.0173	1	1	1	239555	190575	149522	164759	0.864537	0.687771	0.784584	0.624165	0.0162181	0.740264
pterin-4-alpha-carbinolamine dehydratase [Sus scrofa]	NP_001177148.1 (+2)	12 kDa	1	0.0962	1	1	1	52498.9	47643.8	54728.3	61572.6	1.29235	1.17283	1.1487	1.04247	0.0493406	1.16409
dnaJ homolog subfamily A member 1 [Sus scrofa]	NP_001231092.1 (+1)	45 kDa	1	0.0327	1	1	1	82379.6	78478	92681.9	100721	1.28343	1.22264	1.18099	1.12506	0.00896342	1.20303
maestro heat-like repeat family member 5 [Sus scrofa]	XP_020946208.1	158 kDa	1	0.00638	1	1	1	84110.6	113317	50710.6	51063.3	0.450625	0.607097	0.447513	0.602904	0.00184242	0.527035
glutaminyl-peptide cyclotransferase [Sus scrofa]	XP_003481293.2	41 kDa	1	0.0305	1	1	1	137588	80127	35364.2	37902.4	0.473029	0.275476	0.441352	0.257028	0.00142066	0.361721
uncharacterized protein C19orf18 homolog isoform X1 [Sus scrofa]	XP_020953076.1 (+1)	27 kDa	1	0.0366	1	1	2	101421	118129	132902	155872	1.31951	1.53688	1.12506	1.31039	0.0312507	1.32296
low molecular weight phosphotyrosine protein phosphatase isoform X1 [Sus scrofa]	XP_003481357.1 (+1)	18 kDa	1	0.114	1	1	2	76332	63303.6	56658.3	60305.4	0.952638	0.790041	0.895025	0.742262	0.0482743	0.844992
UDP-N-acetylhexosamine pyrophosphorylase isoform X3 [Sus scrofa]	XP_001928678.3 (+3)	57 kDa	1	0.0158	1	1	1	89524.8	73731.8	72214.5	86475.3	1.17283	0.965936	0.97942	0.806642	0.818247	0.981208
LOW QUALITY PROTEIN: centrosomal protein of 76 kDa [Sus scrofa]	XP_005665331.2	75 kDa	1	0.0136	1	1	1	184083	123145	98647.9	80684.3	0.655197	0.438303	0.80107	0.535887	0.0152773	0.607614
lysophosphatidylcholine acyltransferase 2B-like [Sus scrofa]	XP_020945904.1	57 kDa	1	0.0176	1	1	1	70728.3	45703	38698.8	42347.8	0.926588	0.598739	0.846745	0.547147	0.061633	0.729805
cilia- and flagella-associated protein 46 isoform X1 [Sus scrofa]	XP_020929559.1 (+9)	294 kDa	1	0.00416	1	1	2	7538.18	6746.86	5873.48	5955.47	0.882703	0.790041	0.870551	0.779165	0.0079833	0.830615
ras-related protein Rab-18 isoform X1 [Sus scrofa]	XP_003357800.1 (+1)	23 kDa	1	0.0534	1	1	1	77397.5	63303.6	79023.8	78478	1.23971	1.01396	1.24833	1.02101	0.139565	1.13075
40S ribosomal protein S18 [Sus scrofa]	NP_999105.1	18 kDa	1	0.0592	1	2	2	133826	108701	134757	145433	1.33793	1.08673	1.23971	1.00696	0.109577	1.16783
bifunctional glutamate/proline--tRNA ligase isoform X1 [Sus scrofa]	XP_020919973.1 (+1)	171 kDa	1	0.00922	1	2	2	46987.8	39239	50710.6	50012.5	1.27456	1.06437	1.29235	1.07923	0.0625797	1.17763
coiled-coil domain-containing protein 96 [Sus scrofa]	XP_003356898.2	63 kDa	1	0.0252	1	1	1	23821.9	16728.3	16046.8	16728.3	1	0.702222	0.959264	0.673617	0.144893	0.833776
ubiquitin-like protein 4B [Sus scrofa]	XP_020945711.1	34 kDa	1	0.0429	1	1	2	62866.3	53602	49667	45387.3	0.846745	0.721965	0.926588	0.790041	0.0259327	0.821335
ras-related protein Rab-1B [Sus scrofa]	NP_001116645.1	22 kDa	1	0.318	1	1	11	68319	68794.2	106464	93975.7	1.36604	1.37554	1.54756	1.55833	0.0031227	1.46187
zinc finger MYND domain-containing protein 12 isoform X1 [Sus scrofa]	XP_003128150.2 (+1)	43 kDa	1	0.0289	1	1	1	105728	85877.9	95950.3	97289.7	1.13288	0.920188	1.11729	0.907519	0.770943	1.01947
actin-related protein 3 [Sus scrofa]	NP_001127815.1	47 kDa	1	0.0215	1	1	1	103552	80684.3	85877.9	93326.6	1.15669	0.90125	1.06437	0.82932	0.881712	0.987907
calcium-binding mitochondrial carrier protein SCaMC-2 [Sus scrofa]	NP_001157982.1	55 kDa	1	0.0259	1	1	1	305328	447026	341139	229797	0.514057	0.752623	0.76313	1.11729	0.184719	0.786774
FAD synthase isoform X2 [Sus scrofa]	XP_001929410.3 (+2)	54 kDa	1	0.0245	1	1	1	69272.7	60305.4	51776.1	55878.3	0.926588	0.806642	0.858565	0.747425	0.0226306	0.834805
6-phosphofructo-2-kinase/fructose-2,6-bisphosphatase 2 isoform X1 [Sus scrofa]	XP_020918985.1 (+4)	61 kDa	1	0.0187	1	1	1	201441	174154	134757	128375	0.737135	0.63728	0.773782	0.668964	0.0024791	0.70429
malignant T-cell-amplified sequence 1 [Sus scrofa]	XP_003482893.1	21 kDa	1	0.0939	1	2	2	185364	248003	211456	159147	0.641713	0.858565	0.852635	1.14076	0.304343	0.873419
mitochondrial import inner membrane translocase subunit TIM14 [Sus scrofa]	NP_001177133.1	12 kDa	1	0.121	1	1	2	85877.9	100721	79573.5	84110.6	0.835088	0.97942	0.790041	0.926588	0.0719832	0.882784
protein NipSnap homolog 2 [Sus scrofa]	XP_020942022.1	34 kDa	1	0.0315	1	1	2	236257	185364	228210	258535	1.39474	1.09429	1.23114	0.965936	0.15919	1.17153
plastin-2 [Sus scrofa]	XP_001929173.1 (+1)	70 kDa	1	0.0622	1	1	19	42642.4	33225.4	22226.6	23170.5	0.697372	0.543367	0.668964	0.521233	0.00301003	0.607734
serine/threonine-protein kinase 33 isoform X1 [Sus scrofa]	XP_020917920.1 (+5)	58 kDa	1	0.0169	1	1	1	215899	214408	239555	258535	1.20581	1.19748	1.11729	1.10957	0.00860658	1.15754
coiled-coil domain-containing protein 91 [Sus scrofa]	NP_001231455.1 (+6)	50 kDa	1	0.0181	1	1	1	154795	200050	185364	202842	1.01396	1.31039	0.926588	1.19748	0.287558	1.1121
cilia- and flagella-associated protein 61 isoform X1 [Sus scrofa]	XP_020933072.1 (+1)	140 kDa	1	0.00647	1	1	1	1.40292e+06	1.49322e+06	1.19618e+06	1.48291e+06	0.993092	1.05702	0.80107	0.852635	0.302505	0.925954
glucose-fructose oxidoreductase domain-containing protein 2 [Sus scrofa]	XP_020949762.1 (+4)	42 kDa	1	0.0234	1	1	1	180295	175365	256749	212927	1.21419	1.18099	1.46409	1.42405	0.0209904	1.32083
small glutamine-rich tetratricopeptide repeat-containing protein alpha [Sus scrofa]	NP_001231321.1 (+2)	34 kDa	1	0.0288	1	1	1	54728.3	48308.9	61572.6	65991.8	1.36604	1.20581	1.27456	1.12506	0.0177489	1.24287
40S ribosomal protein S2 [Sus scrofa]	XP_020942455.1	31 kDa	1	0.0375	1	1	1	131072	97966.4	106464	100721	1.02811	0.768438	1.08673	0.812252	0.40393	0.923885
serine/threonine-protein phosphatase 2B catalytic subunit alpha isoform [Sus scrofa]	NP_999293.1 (+5)	58 kDa	1	0.0196	1	1	1	164759	138545	163621	149522	1.07923	0.907519	1.18099	0.993092	0.541718	1.04021
small kinetochore-associated protein isoform X1 [Sus scrofa]	XP_005659808.1 (+1)	35 kDa	1	0.0252	1	1	1	154795	194579	177813	201441	1.03526	1.30134	0.913831	1.1487	0.313296	1.09978
rho-related GTP-binding protein RhoG [Sus scrofa]	NP_001116663.1 (+4)	21 kDa	1	0.0419	1	1	1	71220.3	53231.8	85284.7	57449.2	1.07923	0.806642	1.60214	1.19748	0.376009	1.17137
centromere protein V isoform X1 [Sus scrofa]	XP_020921945.1 (+1)	28 kDa	0.99	0.0309	1	1	1	277091	242900	236257	217401	0.895025	0.784584	0.972655	0.852635	0.0515307	0.876225
protein FAM71F2 isoform X1 [Sus scrofa]	XP_003134755.1	33 kDa	0.99	0.0535	1	2	2	134757	95950.3	47314.7	38698.8	0.403321	0.287175	0.493116	0.351111	0.000763153	0.383681
proteasome subunit beta type-7 precursor [Sus scrofa]	NP_001090945.1	30 kDa	0.98	0.0325	1	2	2	459594	881744	1.12384e+06	1.19618e+06	1.3566	2.60268	1.27456	2.44528	0.0788237	1.91978
glycogen synthase kinase-3 beta [Sus scrofa]	NP_001121915.1 (+4)	47 kDa	0.98	0.0214	1	1	2	241222	121450	110218	93326.6	0.768438	0.386891	0.907519	0.456916	0.0586692	0.629941
sperm acrosome membrane-associated protein 4 precursor [Sus scrofa]	NP_001171400.1	13 kDa	0.98	0.0794	1	1	2	341139	267652	185364	177813	0.664343	0.521233	0.692555	0.543367	0.00270233	0.605374
eukaryotic translation initiation factor 6 [Sus scrofa]	NP_001230506.1 (+1)	27 kDa	0.98	0.0571	1	3	3	76862.9	70239.7	47975.2	47643.8	0.678302	0.619854	0.68302	0.624165	0.000252624	0.651335
60S acidic ribosomal protein P2 [Sus scrofa]	NP_001231795.1	12 kDa	0.98	0.104	1	1	3	49667	53231.8	97966.4	115698	2.17347	2.32947	1.84038	1.97247	0.0021341	2.07894
prefoldin subunit 3 [Sus scrofa]	NP_001231909.1 (+1)	22 kDa	0.98	0.0609	1	1	2	69272.7	54350.3	54350.3	65536	1.20581	0.946058	1	0.784584	0.866622	0.984112
tubulin alpha-4A chain [Sus scrofa]	XP_001928370.3	50 kDa	0.98	0.337	1	2	171	146445	89524.8	70728.3	52136.3	0.582367	0.356013	0.790041	0.482968	0.0164517	0.552847
peptidyl-prolyl cis-trans isomerase F, mitochondrial isoform X1 [Sus scrofa]	XP_001929518.1 (+1)	22 kDa	0.98	0.0821	1	1	3	76862.9	70728.3	65536	64633.7	0.913831	0.840896	0.926588	0.852635	0.0123181	0.883488
glycerophosphodiester phosphodiesterase 1 isoform X1 [Sus scrofa]	XP_003354637.2	38 kDa	0.98	0.0453	1	2	2	139509	75281.1	65536	52136.3	0.692555	0.373712	0.870551	0.469761	0.0377145	0.601645
transmembrane protein 185B [Sus scrofa]	XP_003359494.1 (+1)	41 kDa	0.98	0.0256	1	2	2	54728.3	52864.1	62866.3	46663.3	0.882703	0.852635	1.18921	1.1487	0.847782	1.01831
NADH dehydrogenase [ubiquinone] flavoprotein 3, mitochondrial isoform X2 [Sus scrofa]	XP_020926701.1	12 kDa	0.98	0.236	1	1	3	82952.6	107204	123145	180295	1.68179	2.17347	1.1487	1.48452	0.0622833	1.62212
up-regulated during skeletal muscle growth protein 5 [Sus scrofa]	XP_020929150.1	6 kDa	0.98	0.259	1	1	1	59888.9	87076.8	73222.5	72716.7	0.835088	1.21419	0.840896	1.22264	0.81395	1.0282
protein NDRG3 isoform X1 [Sus scrofa]	XP_020933012.1 (+7)	45 kDa	0.98	0.0248	1	2	3	85284.7	80127	71715.6	67378.5	0.840896	0.790041	0.895025	0.840896	0.00513526	0.841715
outer dense fiber protein 2 isoform X1 [Sus scrofa]	XP_020953417.1 (+1)	110 kDa	0.98	0.291	1	1	460	68319	62432.1	44146.1	38967.9	0.624165	0.570382	0.707107	0.646176	0.00102082	0.636958
serine protease 48 [Sus scrofa]	XP_020956294.1	16 kDa	0.98	0.0719	1	2	2	322737	220436	198668	208545	0.946058	0.646176	0.90125	0.615572	0.0794781	0.777264
dynein light chain Tctex-type 1 [Sus scrofa]	NP_001138857.1	12 kDa	0.98	0.142	1	2	2	95950.3	124002	120611	123145	0.993092	1.28343	0.972655	1.25701	0.22573	1.12655
annexin A4 [Sus scrofa]	NP_001161111.1	36 kDa	0.98	0.0345	1	1	1	65536	54728.3	102837	93975.7	1.71713	1.43396	1.87905	1.56917	0.00655326	1.64982
PDZ and LIM domain protein 1 [Sus scrofa]	NP_001302707.1	36 kDa	0.97	0.0304	1	1	1	51776.1	52136.3	67378.5	74761.1	1.43396	1.44393	1.29235	1.30134	0.00294428	1.36789
transgelin [Sus scrofa]	NP_001231079.1 (+2)	23 kDa	0.96	0.0697	1	1	1	60305.4	99334	62000.8	75281.1	0.757858	1.24833	0.624165	1.02811	0.583502	0.914617
fibrinogen C domain-containing protein 1 [Sus scrofa]	XP_003122287.1 (+1)	51 kDa	1	0.0542	2	2	2	79023.8	69272.7	71220.3	65083.3	0.939523	0.823591	1.02811	0.90125	0.168181	0.92312
eukaryotic translation initiation factor 3 subunit K isoform X2 [Sus scrofa]	XP_003127167.2 (+1)	25 kDa	1	0.115	2	2	2	63303.6	56266.9	43841.2	44453.2	0.790041	0.702222	0.779165	0.692555	0.0019988	0.740996
ADP-ribosylation factor-like protein 9 isoform X1 [Sus scrofa]	XP_003129075.5	27 kDa	1	0.0816	2	2	2	273276	218913	215899	239555	1.09429	0.876606	0.986233	0.790041	0.409417	0.936793
rab GTPase-binding effector protein 1 isoform X5 [Sus scrofa]	XP_020923393.1 (+2)	103 kDa	1	0.0324	2	2	2	51063.3	31433.2	44762.4	46987.8	1.49485	0.920188	1.42405	0.876606	0.352166	1.17892
ruvB-like 1 isoform X1 [Sus scrofa]	XP_020925101.1 (+1)	50 kDa	1	0.0658	2	2	2	60724.9	53602	39511.9	34877.3	0.650671	0.574349	0.737135	0.650671	0.00188301	0.653206
LOW QUALITY PROTEIN: nucleobindin-2 [Sus scrofa]	XP_020938935.1	50 kDa	1	0.0525	2	2	2	72214.5	43237.6	43538.4	48644.9	1.12506	0.673617	1.00696	0.602904	0.327312	0.852134
protein CASC1 isoform X1 [Sus scrofa]	XP_020947847.1 (+12)	85 kDa	1	0.0342	2	2	2	63743.9	46020.8	41476.3	43841.2	0.952638	0.687771	0.90125	0.650671	0.0754408	0.798083
probable cysteine--tRNA ligase, mitochondrial isoform X1 [Sus scrofa]	XP_020921571.1 (+3)	61 kDa	1	0.061	2	2	2	70239.7	55878.3	44762.4	47314.7	0.846745	0.673617	0.80107	0.63728	0.0138233	0.739678
transmembrane protein 209 [Sus scrofa]	XP_003134736.2 (+1)	63 kDa	1	0.0358	2	2	2	193235	161369	144429	134757	0.835088	0.697372	0.895025	0.747425	0.0185276	0.793727
UPF0160 protein MYG1, mitochondrial [Sus scrofa]	XP_013841780.1	43 kDa	1	0.0521	2	2	2	88906.4	63743.9	58656.4	62000.8	0.972655	0.697372	0.920188	0.659754	0.0966983	0.812492
uncharacterized protein C2orf61 homolog [Sus scrofa]	XP_003481269.2	28 kDa	1	0.0935	2	2	2	84110.6	74244.7	70239.7	74761.1	1.00696	0.888843	0.946058	0.835088	0.116973	0.919236
enoyl-CoA delta isomerase 1, mitochondrial [Sus scrofa]	NP_001272902.1	33 kDa	1	0.0695	2	2	2	52136.3	57848.8	62000.8	50710.6	0.876606	0.972655	1.07177	1.18921	0.708485	1.02756
glycogenin-1 isoform X1 [Sus scrofa]	XP_020925254.1 (+1)	39 kDa	1	0.0743	2	2	2	59475.2	56658.3	77935.9	84695.6	1.49485	1.42405	1.37554	1.31039	0.00194999	1.40121
ubiquitin domain-containing protein 1 isoform X1 [Sus scrofa]	XP_003359363.1	26 kDa	1	0.0441	1	1	1	162491	133826	147464	195933	1.46409	1.20581	1.10191	0.907519	0.2392	1.16983
disintegrin and metalloproteinase domain-containing protein 9 isoform X1 [Sus scrofa]	XP_001925699.2 (+1)	91 kDa	1	0.033	2	2	2	185364	258535	242900	296979	1.1487	1.60214	0.939523	1.31039	0.17131	1.25019
eukaryotic translation initiation factor 4 gamma 1 isoform X16 [Sus scrofa]	XP_020924271.1 (+1)	159 kDa	1	0.00764	1	1	1	28924.4	23821.9	41764.8	49323.9	2.07053	1.70527	1.75321	1.44393	0.0102859	1.74324
S-phase kinase-associated protein 1 [Sus scrofa]	XP_020940420.1	19 kDa	1	0.0798	1	1	1	146445	112534	110985	91405.9	0.812252	0.624165	0.986233	0.757858	0.0717579	0.795127
pyruvate dehydrogenase (acetyl-transferring) kinase isozyme 1, mitochondrial [Sus scrofa]	NP_001153080.1	49 kDa	1	0.0251	1	1	1	112534	75804.7	81810.6	73731.8	0.972655	0.655197	1.07923	0.726986	0.252644	0.858517
protein-glutamate O-methyltransferase [Sus scrofa]	NP_001230566.1	51 kDa	1	0.0226	1	1	1	81245.5	59888.9	48308.9	40342.1	0.673617	0.496546	0.806642	0.594604	0.0121253	0.642852
dnaJ homolog subfamily B member 4 isoform X1 [Sus scrofa]	XP_013854793.2 (+2)	38 kDa	1	0.0534	1	1	1	119778	124002	149522	107204	0.864537	0.895025	1.20581	1.24833	0.632892	1.05343
eukaryotic peptide chain release factor GTP-binding subunit ERF3A isoform X1 [Sus scrofa]	XP_020942248.1 (+1)	69 kDa	1	0.0141	1	1	1	75281.1	121450	93326.6	137588	1.13288	1.82766	0.768438	1.23971	0.350814	1.24217
endoplasmic reticulum resident protein 44 precursor [Sus scrofa]	NP_001131101.1	47 kDa	1	0.0443	1	1	1	72716.7	49323.9	50710.6	50360.3	1.02101	0.692555	1.02811	0.697372	0.237006	0.859763
beta-1,3-galactosyl-O-glycosyl-glycoprotein beta-1,6-N-acetylglucosaminyltransferase isoform X2 [Sus scrofa]	XP_003480586.1 (+5)	50 kDa	1	0.0257	1	1	1	136638	150562	140479	162491	1.07923	1.18921	0.933033	1.02811	0.360939	1.0574
protein FAM78A [Sus scrofa]	XP_013849396.1	32 kDa	1	0.0318	1	1	1	145433	158048	104273	100025	0.632878	0.687771	0.659754	0.716978	0.000374315	0.674345
metaxin-2 [Sus scrofa]	NP_001038006.1 (+2)	30 kDa	1	0.0412	1	1	1	136638	134757	107204	131072	0.972655	0.959264	0.795536	0.784584	0.0961643	0.87801
mediator of DNA damage checkpoint protein 1-like isoform X1 [Sus scrofa]	XP_020941840.1	54 kDa	1	0.0404	1	1	1	21321.2	20031.7	24662	33225.4	1.65864	1.55833	1.23114	1.15669	0.0464679	1.4012
pyruvate dehydrogenase kinase, isozyme 3 isoform X1 [Sus scrofa]	XP_001927474.1	48 kDa	1	0.0361	1	1	1	31872	26068.1	25180.2	23987.6	0.920188	0.752623	0.965936	0.790041	0.0679144	0.857197
CD109 antigen isoform X1 [Sus scrofa]	XP_001927580.3 (+1)	162 kDa	1	0.00897	1	1	1	69272.7	53231.8	51063.3	46020.8	0.864537	0.664343	0.959264	0.737135	0.0600238	0.80632
ADP-ribosylation factor-like protein 8B [Sus scrofa]	NP_001239143.1	22 kDa	1	0.0484	1	1	1	84110.6	66450.8	88292.3	69754.6	1.04972	0.82932	1.32869	1.04972	0.57385	1.06436
ADP-ribosylation factor-like protein 2 isoform X1 [Sus scrofa]	XP_013849576.1	25 kDa	1	0.0463	1	1	1	116502	95287.5	90774.5	100721	1.05702	0.864537	0.952638	0.779165	0.241681	0.913339
protein rogdi homolog isoform X1 [Sus scrofa]	XP_020942322.1 (+4)	32 kDa	1	0.0662	1	1	1	66450.8	46987.8	42939	30152.7	0.641713	0.45376	0.913831	0.646176	0.0380231	0.66387
uncharacterized protein LOC100516640 [Sus scrofa]	XP_020923738.1	63 kDa	1	0.0163	1	1	1	117313	131072	118950	153726	1.17283	1.31039	0.907519	1.01396	0.335968	1.10118
alpha-methylacyl-CoA racemase [Sus scrofa]	XP_003133921.2	42 kDa	1	0.0389	1	1	1	83529.6	100721	127488	133826	1.32869	1.60214	1.26576	1.52626	0.0124018	1.43071
transcriptional activator protein Pur-alpha [Sus scrofa]	XP_003354344.1 (+3)	35 kDa	1	0.0714	1	1	1	40905.3	28329.2	25531.7	33456.5	1.18099	0.817902	0.90125	0.624165	0.379276	0.881078
LOW QUALITY PROTEIN: grpE protein homolog 1, mitochondrial [Sus scrofa]	XP_003356895.2	26 kDa	1	0.0478	1	1	1	124002	162491	152664	191901	1.18099	1.54756	0.939523	1.23114	0.16996	1.22481
synaptosomal-associated protein 29 [Sus scrofa]	XP_003133041.1	29 kDa	1	0.0426	1	1	1	313912	301124	239555	288858	0.959264	0.920188	0.795536	0.76313	0.0595159	0.859529
dipeptidyl peptidase 3 isoform X3 [Sus scrofa]	XP_003353801.2 (+6)	83 kDa	1	0.0136	1	1	1	57848.8	59064.4	65083.3	68319	1.15669	1.18099	1.10191	1.12506	0.0039068	1.14116
protein transport protein Sec31A isoform X14 [Sus scrofa]	XP_005656635.3 (+49)	132 kDa	1	0.00738	1	1	1	95287.5	92681.9	121450	118129	1.27456	1.23971	1.31039	1.27456	0.000316112	1.27481
ribosome-binding protein 1 isoform X1 [Sus scrofa]	XP_020933695.1 (+1)	163 kDa	1	0.0118	1	1	1	46987.8	40342.1	44146.1	42055.3	1.04247	0.895025	1.09429	0.939523	0.885479	0.992827
spastin [Sus scrofa]	NP_998914.1 (+1)	58 kDa	1	0.0208	1	1	1	69272.7	50012.5	77397.5	74761.1	1.49485	1.07923	1.54756	1.11729	0.0860286	1.30973
dmX-like protein 2 isoform X1 [Sus scrofa]	XP_020951079.1 (+6)	342 kDa	1	0.00294	1	1	1	92681.9	82379.6	77397.5	78478	0.952638	0.846745	0.939523	0.835088	0.0399395	0.893498
myosin regulatory light chain 2 protein isoform 1 [Sus scrofa]	NP_001038037.3 (+4)	21 kDa	1	0.0562	1	1	1	81810.6	85877.9	152664	177813	2.07053	2.17347	1.77769	1.86607	0.00175202	1.97194
glutaryl-CoA dehydrogenase, mitochondrial isoform X1 [Sus scrofa]	XP_003123376.1 (+1)	52 kDa	1	0.019	1	1	1	64187.3	51063.3	54350.3	55878.3	1.09429	0.870551	1.06437	0.846745	0.662053	0.96899
LETM1 domain-containing protein 1 isoform X1 [Sus scrofa]	XP_020937375.1 (+1)	42 kDa	1	0.033	1	1	1	194579	324982	109457	87682.4	0.269807	0.450625	0.336808	0.562529	0.00268627	0.404942
kinesin light chain 4 isoform X1 [Sus scrofa]	XP_001929257.1 (+4)	68 kDa	1	0.0211	1	1	1	59064.4	57848.8	99334	114105	1.97247	1.93187	1.71713	1.68179	0.00152817	1.82582
serine-rich single-pass membrane protein 1 [Sus scrofa]	XP_003484066.1	28 kDa	1	0.0328	1	1	1	370728	267652	97289.7	106464	0.397768	0.287175	0.363493	0.262429	0.000230347	0.327716
nectin-2 isoform X2 [Sus scrofa]	XP_020948837.1	57 kDa	1	0.0321	1	1	1	80684.3	97289.7	62000.8	73222.5	0.752623	0.907519	0.63728	0.768438	0.0243505	0.766465
disintegrin and metalloproteinase domain-containing protein 32 [Sus scrofa]	XP_020930782.1	85 kDa	1	0.0119	1	1	1	95287.5	105728	134757	176585	1.67018	1.85318	1.27456	1.41421	0.0234717	1.55303
ectonucleotide pyrophosphatase/phosphodiesterase family member 3 isoform X1 [Sus scrofa]	XP_020943612.1 (+1)	100 kDa	1	0.0114	1	1	1	91405.9	59475.2	57052.4	41189.8	0.692555	0.450625	0.959264	0.624165	0.0570255	0.681652
cilia- and flagella-associated protein 221 [Sus scrofa]	XP_020931104.1 (+2)	97 kDa	1	0.0107	1	1	1	55492.3	45387.3	35364.2	38166	0.840896	0.687771	0.779165	0.63728	0.010273	0.736278
trans-1,2-dihydrobenzene-1,2-diol dehydrogenase [Sus scrofa]	NP_999331.1	37 kDa	1	0.0299	1	1	1	72716.7	69272.7	62432.1	55492.3	0.80107	0.76313	0.90125	0.858565	0.0116378	0.831004
NADH dehydrogenase [ubiquinone] 1 beta subcomplex subunit 7 [Sus scrofa]	XP_003480823.2	16 kDa	1	0.0584	1	1	1	286863	327242	318294	397336	1.21419	1.38511	0.972655	1.10957	0.145067	1.17038
heterogeneous nuclear ribonucleoproteins A2/B1 isoform X1 [Sus scrofa]	XP_005673365.1 (+7)	37 kDa	1	0.0453	1	1	1	30573.6	21769.2	20738.2	16270.8	0.747425	0.532185	0.952638	0.678302	0.0526149	0.727637
uncharacterized protein C1orf198 homolog [Sus scrofa]	XP_001927133.1	36 kDa	1	0.0337	1	1	1	32541.7	25531.7	24154.4	29737.6	1.16473	0.913831	0.946058	0.742262	0.549833	0.941721
leucine-rich repeat-containing protein 43 isoform X1 [Sus scrofa]	XP_013836785.1 (+1)	75 kDa	1	0.0162	1	1	1	120611	87682.4	82952.6	79023.8	0.90125	0.655197	0.946058	0.687771	0.0708686	0.797569
actin-related protein 2/3 complex subunit 1A [Sus scrofa]	NP_001127827.1 (+1)	42 kDa	1	0.027	1	1	1	110985	102837	122295	124002	1.20581	1.11729	1.18921	1.10191	0.00948101	1.15355
SPRY domain-containing protein 4 [Sus scrofa]	XP_003481678.1	23 kDa	1	0.0725	1	1	1	71715.6	53602	52864.1	57848.8	1.07923	0.806642	0.986233	0.737135	0.30392	0.902309
histone H1t [Sus scrofa]	XP_020954089.1	22 kDa	1	0.0425	1	1	1	223513	186653	236257	249728	1.33793	1.11729	1.26576	1.05702	0.0577688	1.1945
shootin-1 isoform X1 [Sus scrofa]	XP_001925670.2 (+3)	71 kDa	1	0.0174	1	1	1	49667	42642.4	60724.9	62432.1	1.46409	1.25701	1.42405	1.22264	0.0106801	1.34195
heterogeneous nuclear ribonucleoprotein H isoform X7 [Sus scrofa]	XP_003123691.1 (+10)	49 kDa	1	0.0223	1	1	1	168221	239555	251465	269514	1.12506	1.60214	1.04972	1.49485	0.101065	1.31794
lamin-B1 [Sus scrofa]	XP_003123930.2	66 kDa	1	0.0205	1	1	1	72214.5	72716.7	108701	103552	1.42405	1.43396	1.49485	1.50525	0.000194244	1.46453
UMP-CMP kinase [Sus scrofa]	XP_003128059.3	26 kDa	1	0.0526	1	1	1	70239.7	49667	78478	84110.6	1.69349	1.19748	1.58008	1.11729	0.0672429	1.39708
LOW QUALITY PROTEIN: protocadherin gamma-A7-like [Sus scrofa]	XP_020940587.1	78 kDa	1	0.0126	1	1	1	170569	127488	244589	422913	3.31728	2.47942	1.91853	1.43396	0.0499542	2.28729
protein prune homolog isoform X1 [Sus scrofa]	XP_005663542.1 (+2)	50 kDa	1	0.0199	1	1	1	93326.6	82952.6	84695.6	98647.9	1.18921	1.05702	1.02101	0.907519	0.506219	1.04369
exocyst complex component 8 [Sus scrofa]	XP_005674576.2	82 kDa	1	0.011	1	1	1	62432.1	44453.2	89524.8	85877.9	1.93187	1.37554	2.01391	1.43396	0.0251469	1.68882
transcription intermediary factor 1-beta isoform X1 [Sus scrofa]	XP_020953003.1 (+2)	91 kDa	1	0.0197	1	1	1	41764.8	37640.5	40905.3	31872	0.846745	0.76313	1.08673	0.97942	0.339512	0.919008
cytochrome b5 type B [Sus scrofa]	NP_001153064.1	16 kDa	1	0.146	1	1	1	69754.6	46987.8	34397.1	40342.1	0.858565	0.578344	0.732043	0.493116	0.0258824	0.665517
netrin-G1 isoform X1 [Sus scrofa]	XP_020945770.1 (+4)	61 kDa	0.99	0.0165	1	1	1	46341	31872	27939.1	36611.3	1.1487	0.790041	0.876606	0.602904	0.290009	0.854562
LOW QUALITY PROTEIN: acid sphingomyelinase-like phosphodiesterase 3b [Sus scrofa]	XP_003127785.2	53 kDa	0.99	0.034	1	1	1	136638	119778	118129	134757	1.12506	0.986233	0.986233	0.864537	0.869947	0.990515
chromogranin-A precursor [Sus scrofa]	NP_001157477.2	50 kDa	0.99	0.029	1	1	1	69272.7	56266.9	46020.8	51418.5	0.913831	0.742262	0.817902	0.664343	0.027232	0.784585
LOW QUALITY PROTEIN: multidrug resistance-associated protein 4-like [Sus scrofa]	XP_020921058.1	154 kDa	0.99	0.00655	1	1	1	88906.4	97966.4	208545	55492.3	0.566442	0.624165	2.12874	2.34567	0.44638	1.41625
sodium/potassium-transporting ATPase subunit beta-1 [Sus scrofa]	NP_001001542.1	35 kDa	0.98	0.0462	1	1	2	107204	95287.5	106464	106464	1.11729	0.993092	1.11729	0.993092	0.221341	1.05519
GTPase NRas precursor [Sus scrofa]	NP_001038002.1 (+7)	21 kDa	0.98	0.0582	1	2	2	208545	223513	419991	368167	1.64718	1.76541	1.87905	2.01391	0.00182424	1.82639
delta(3,5)-Delta(2,4)-dienoyl-CoA isomerase, mitochondrial [Sus scrofa]	NP_001038072.1 (+2)	36 kDa	0.98	0.028	1	1	2	67847.1	80684.3	96617.7	116502	1.44393	1.71713	1.19748	1.42405	0.0247908	1.44565
tubulin beta chain [Sus scrofa]	NP_001038077.1	50 kDa	0.98	0.336	1	2	420	69272.7	59888.9	85284.7	74761.1	1.24833	1.07923	1.42405	1.23114	0.0399945	1.24569
extracellular superoxide dismutase [Cu-Zn] precursor [Sus scrofa]	NP_001072156.1 (+1)	26 kDa	0.98	0.0492	1	1	1	44146.1	31433.2	42055.3	48983.2	1.55833	1.10957	1.33793	0.952638	0.168138	1.23962
uncharacterized protein C10orf120 homolog [Sus scrofa]	NP_001098767.1	24 kDa	0.98	0.0472	1	1	1	327242	350730	408507	453266	1.29235	1.38511	1.16473	1.24833	0.00953524	1.27263
ras-related protein Rab-5A [Sus scrofa]	NP_001116652.1 (+2)	24 kDa	0.98	0.14	1	1	6	53602	40342.1	43841.2	42939	1.06437	0.80107	1.08673	0.817902	0.509636	0.942519
apolipoprotein A-II precursor [Sus scrofa]	NP_001173223.1	11 kDa	0.98	0.1	1	1	2	122295	149522	140479	172951	1.15669	1.41421	0.939523	1.1487	0.188462	1.16478
very low-density lipoprotein receptor precursor [Sus scrofa]	NP_001186819.1 (+7)	93 kDa	0.98	0.013	1	1	1	79023.8	89524.8	112534	120611	1.34723	1.52626	1.25701	1.42405	0.00651161	1.38864
eukaryotic translation elongation factor 1 epsilon-1 [Sus scrofa]	NP_001230474.1 (+2)	20 kDa	0.98	0.0632	1	1	2	234625	275177	307452	327242	1.18921	1.39474	1.11729	1.31039	0.0264114	1.25291
indolethylamine N-methyltransferase [Sus scrofa]	NP_001231662.1	29 kDa	0.98	0.0496	1	2	2	40622.7	34159.5	60724.9	56658.3	1.65864	1.39474	1.77769	1.49485	0.00640593	1.58148
dolichyl-diphosphooligosaccharide--protein glycosyltransferase 48 kDa subunit precursor [Sus scrofa]	NP_999353.1	49 kDa	0.98	0.0251	1	2	2	71220.3	47975.2	70239.7	57848.8	1.20581	0.812252	1.46409	0.986233	0.466986	1.11709
40S ribosomal protein S12 [Sus scrofa]	NP_999528.1	15 kDa	0.98	0.0758	1	1	2	110985	102837	119778	114898	1.11729	1.03526	1.16473	1.07923	0.0368123	1.09913
legumain [Sus scrofa]	XP_001927117.4 (+1)	49 kDa	0.98	0.0393	1	1	2	38967.9	27175.1	21321.2	19083	0.702222	0.48971	0.784584	0.547147	0.012324	0.630916
carbonyl reductase family member 4 isoform X1 [Sus scrofa]	XP_001927120.1 (+2)	25 kDa	0.98	0.0506	1	1	2	73731.8	80127	64187.3	84695.6	1.05702	1.1487	0.80107	0.870551	0.728897	0.969334
prostaglandin E synthase 2 [Sus scrofa]	XP_001927971.1	42 kDa	0.98	0.0376	1	1	1	86475.3	80127	65991.8	58656.4	0.732043	0.678302	0.823591	0.76313	0.00371196	0.749266
acetyl-CoA acetyltransferase, cytosolic [Sus scrofa]	XP_001928380.1	41 kDa	0.98	0.0302	1	2	2	47643.8	52136.3	53231.8	61147.3	1.17283	1.28343	1.02101	1.11729	0.072988	1.14864
prostaglandin reductase 2 isoform X1 [Sus scrofa]	XP_001929109.1 (+3)	38 kDa	0.98	0.0513	1	1	2	71220.3	65083.3	54350.3	58656.4	0.90125	0.823591	0.835088	0.76313	0.0093631	0.830765
coiled-coil domain-containing protein 159 isoform X1 [Sus scrofa]	XP_003123221.1 (+5)	46 kDa	0.98	0.0322	1	1	2	82379.6	77397.5	44762.4	31216	0.403321	0.378929	0.578344	0.543367	0.00182928	0.47599
testis-specific H1 histone [Sus scrofa]	XP_003126698.1	31 kDa	0.98	0.0404	1	2	2	201441	69272.7	70728.3	84695.6	1.22264	0.420448	1.02101	0.351111	0.338811	0.753803
uncharacterized protein C11orf71 homolog [Sus scrofa]	XP_003129932.1	13 kDa	0.98	0.088	1	1	1	160254	143431	136638	180295	1.25701	1.12506	0.952638	0.852635	0.63822	1.04684
LOW QUALITY PROTEIN: neurabin-2 [Sus scrofa]	XP_003131641.3	89 kDa	0.98	0.0257	1	2	2	44453.2	26249.5	22073.1	18179.2	0.692555	0.408951	0.840896	0.496546	0.0277493	0.609737
uncharacterized protein C5orf49 homolog [Sus scrofa]	XP_003134195.4	17 kDa	0.98	0.068	1	1	2	217401	267652	209996	275177	1.02811	1.26576	0.784584	0.965936	0.918128	1.0111
aladin [Sus scrofa]	XP_003355451.1	60 kDa	0.98	0.0201	1	2	2	107204	93326.6	80127	69272.7	0.742262	0.646176	0.858565	0.747425	0.0102501	0.748607
ADP-ribose pyrophosphatase, mitochondrial isoform X1 [Sus scrofa]	XP_003357134.1 (+2)	39 kDa	0.98	0.0257	1	1	2	55109	55492.3	74244.7	74761.1	1.34723	1.3566	1.33793	1.34723	2.91708e-06	1.34725
iron-sulfur cluster assembly 1 homolog, mitochondrial isoform X1 [Sus scrofa]	XP_003357750.1	17 kDa	0.98	0.0774	1	2	2	71220.3	83529.6	94629.3	92041.7	1.10191	1.29235	1.13288	1.32869	0.0324338	1.21396
profilin-2 isoform X2 [Sus scrofa]	XP_003358655.1 (+1)	15 kDa	0.98	0.1	1	2	2	70728.3	89524.8	153726	174154	1.94531	2.46229	1.71713	2.17347	0.00665616	2.07455
DCN1-like protein 1 isoform X1 [Sus scrofa]	XP_003358743.1 (+1)	30 kDa	0.98	0.0656	1	1	2	31651.8	21618.8	20171.1	10960.3	0.50698	0.346277	0.933033	0.63728	0.0503851	0.605893
cytosolic 5'-nucleotidase 1B isoform X2 [Sus scrofa]	XP_005655319.1	65 kDa	0.98	0.215	1	1	61	55109	42347.8	52864.1	146445	3.45815	2.65737	1.24833	0.959264	0.164484	2.08078
vesicular integral-membrane protein VIP36 isoform X1 [Sus scrofa]	XP_005661508.1 (+1)	40 kDa	0.98	0.0279	1	1	2	89524.8	80684.3	121450	106464	1.31951	1.18921	1.50525	1.3566	0.0133124	1.34264
inosine triphosphate pyrophosphatase isoform X2 [Sus scrofa]	XP_013840613.1 (+1)	23 kDa	0.98	0.0431	1	1	1	130167	98647.9	76862.9	100025	1.01396	0.768438	0.779165	0.590496	0.0924447	0.788014
matrilin-3 [Sus scrofa]	XP_013851782.2	53 kDa	0.98	0.0269	1	2	2	57848.8	48308.9	57449.2	69272.7	1.43396	1.19748	1.18921	0.993092	0.109381	1.20343
hemoglobin subunit beta-like [Sus scrofa]	XP_020918037.1	16 kDa	0.98	0.354	1	1	21	71715.6	44453.2	38698.8	41476.3	0.933033	0.578344	0.870551	0.539614	0.0741842	0.730385
ATP synthase subunit gamma, mitochondrial isoform X1 [Sus scrofa]	XP_020920661.1	33 kDa	0.98	0.221	1	1	31	37380.5	22851.5	26249.5	25888.1	1.13288	0.692555	1.1487	0.702222	0.572357	0.91909
LOW QUALITY PROTEIN: vacuolar protein sorting-associated protein 13A [Sus scrofa]	XP_020920767.1	361 kDa	0.98	0.00378	1	1	1	62000.8	54728.3	36865.9	45387.3	0.82932	0.732043	0.673617	0.594604	0.00963883	0.707396
39S ribosomal protein L12, mitochondrial isoform X1 [Sus scrofa]	XP_020922113.1 (+1)	21 kDa	0.98	0.0657	1	1	2	68319	57449.2	64633.7	71220.3	1.23971	1.04247	1.12506	0.946058	0.251431	1.08832
LOW QUALITY PROTEIN: soluble calcium-activated nucleotidase 1 [Sus scrofa]	XP_020922176.1	45 kDa	0.98	0.0274	1	1	2	114105	96617.7	104998	121450	1.25701	1.06437	1.08673	0.920188	0.319851	1.08208
G-protein coupled receptor family C group 5 member C, partial [Sus scrofa]	XP_020923731.1	70 kDa	0.98	0.0138	1	2	2	160254	176585	165905	164759	0.933033	1.02811	0.939523	1.03526	0.602592	0.983984
LOW QUALITY PROTEIN: deleted in lung and esophageal cancer protein 1 [Sus scrofa]	XP_020927322.1	195 kDa	0.98	0.0063	1	1	2	64187.3	43841.2	43841.2	44453.2	1.01396	0.692555	1	0.68302	0.196471	0.847384
uncharacterized protein C8orf74 homolog [Sus scrofa]	XP_020928873.1	34 kDa	0.98	0.0306	1	1	2	102837	124864	115698	114105	0.913831	1.10957	0.926588	1.12506	0.763862	1.01876
sorting nexin-5 isoform X1 [Sus scrofa]	XP_020933988.1 (+2)	47 kDa	0.98	0.0371	1	2	2	31872	27939.1	52864.1	37640.5	1.34723	1.18099	1.89212	1.65864	0.0466454	1.51975
SLC35A4 upstream open reading frame protein [Sus scrofa]	XP_020940820.1	11 kDa	0.98	0.0874	1	2	2	209996	248003	286863	267652	1.07923	1.27456	1.15669	1.36604	0.0406349	1.21913
lymphocyte antigen 6H-like [Sus scrofa]	XP_020944423.1	15 kDa	0.98	0.0672	1	1	1	142441	190575	197296	150562	0.790041	1.05702	1.03526	1.38511	0.622192	1.06686
chemokine-like factor [Sus scrofa]	XP_020949663.1	17 kDa	0.98	0.0738	1	1	1	76862.9	150562	92041.7	70239.7	0.466516	0.913831	0.61132	1.19748	0.301271	0.797287
LOW QUALITY PROTEIN: latent-transforming growth factor beta-binding protein 4 [Sus scrofa]	XP_020950058.1	174 kDa	0.98	0.00736	1	1	1	115698	110985	64187.3	62432.1	0.562529	0.539614	0.578344	0.554785	1.34446e-05	0.558818
probable inactive ribonuclease-like protein 12 isoform X1 [Sus scrofa]	XP_020954976.1	19 kDa	0.98	0.0533	1	2	2	79573.5	72214.5	97289.7	88906.4	1.23114	1.11729	1.34723	1.22264	0.0164032	1.22958
tyrosine-protein kinase JAK3 isoform X1 [Sus scrofa]	XP_003123548.1 (+4)	123 kDa	0.97	0.00907	1	1	1	47314.7	122295	43237.6	39511.9	0.323088	0.835088	0.353553	0.913831	0.0856063	0.60639
geranylgeranyl pyrophosphate synthase [Sus scrofa]	XP_003483520.1	35 kDa	0.97	0.0367	1	1	2	76332	57052.4	65083.3	68319	1.19748	0.895025	1.14076	0.852635	0.819867	1.02148
WD repeat-containing protein 44 isoform X1 [Sus scrofa]	XP_020936079.1	101 kDa	0.97	0.0154	1	1	1	69272.7	58656.4	54350.3	50710.6	0.864537	0.732043	0.926588	0.784584	0.0274869	0.826938
protein ABHD16A [Sus scrofa]	NP_001182255.1	63 kDa	0.97	0.0161	1	1	1	141457	110218	101421	111757	1.01396	0.790041	0.920188	0.716978	0.125525	0.860292
thioredoxin domain-containing protein 17 [Sus scrofa]	XP_003131925.1	14 kDa	0.97	0.0813	1	1	1	75804.7	76332	81810.6	81245.5	1.06437	1.07177	1.07177	1.07923	0.00016525	1.07179
histone H2B type 1-A [Sus scrofa]	XP_020954074.1 (+1)	15 kDa	0.96	0.223	1	1	5	47314.7	46987.8	68319	60305.4	1.28343	1.27456	1.45397	1.44393	0.00509037	1.36397
amine oxidase [flavin-containing] B [Sus scrofa]	NP_001001864.1 (+1)	58 kDa	0.98	0.0442	1	1	6	80684.3	75804.7	64187.3	85284.7	1.12506	1.05702	0.846745	0.795536	0.620583	0.95609
plasminogen precursor [Sus scrofa]	NP_001038055.1	91 kDa	0.98	0.0124	1	1	1	239555	172951	225068	218913	1.26576	0.913831	1.30134	0.939523	0.384244	1.10511
microtubule-associated protein RP/EB family member 1 [Sus scrofa]	NP_001038078.1 (+3)	30 kDa	0.98	0.0597	1	1	1	28924.4	22381.2	21469.5	23331.6	1.04247	0.806642	0.959264	0.742262	0.200987	0.887658
heterogeneous nuclear ribonucleoprotein A1 [Sus scrofa]	NP_001070686.1 (+2)	34 kDa	0.98	0.0312	1	1	1	33689.2	48308.9	32316.9	36865.9	0.76313	1.09429	0.668964	0.959264	0.272007	0.871413
ubiquitin-conjugating enzyme E2 J1 [Sus scrofa]	NP_001070687.1	35 kDa	0.98	0.044	1	1	1	195933	138545	107950	158048	1.14076	0.806642	0.779165	0.550953	0.233803	0.819381
guanine nucleotide-binding protein G(k) subunit alpha [Sus scrofa]	NP_001116589.1 (+1)	41 kDa	0.98	0.107	1	1	4	142441	143431	136638	131072	0.913831	0.920188	0.952638	0.959264	0.0113999	0.93648
programmed cell death protein 10 [Sus scrofa]	NP_001132945.1 (+8)	25 kDa	0.98	0.0472	1	1	1	154795	112534	226633	260333	2.31338	1.68179	2.01391	1.46409	0.0186991	1.86829
S-adenosylmethionine synthase [Sus scrofa]	NP_001161122.1	44 kDa	0.98	0.038	1	1	1	107950	73731.8	110985	107204	1.45397	0.993092	1.50525	1.02811	0.169258	1.24511
protein canopy homolog 2 precursor [Sus scrofa]	NP_001171997.1 (+2)	21 kDa	0.98	0.0879	1	1	1	74761.1	80127	79023.8	75281.1	0.939523	1.00696	0.986233	1.05702	0.9227	0.997432
secretory carrier-associated membrane protein 3 [Sus scrofa]	NP_001172098.1	38 kDa	0.98	0.0461	1	1	1	78478	83529.6	85284.7	81810.6	0.97942	1.04247	1.02101	1.08673	0.242799	1.03241
tubulin-folding cofactor B [Sus scrofa]	NP_001192332.1	28 kDa	0.98	0.0656	1	1	1	69754.6	55878.3	57052.4	59064.4	1.05702	0.846745	1.02101	0.817902	0.364995	0.935669
serine/threonine-protein phosphatase CPPED1 [Sus scrofa]	NP_001230510.1	35 kDa	0.98	0.0383	1	1	1	46987.8	52498.9	32093.6	41189.8	0.784584	0.876606	0.61132	0.68302	0.0205209	0.738883
archaemetzincin-2 [Sus scrofa]	NP_001230533.1 (+7)	42 kDa	0.98	0.0306	1	1	1	104998	116502	87076.8	94629.3	0.812252	0.90125	0.747425	0.82932	0.0111748	0.822562
MORN repeat-containing protein 3 [Sus scrofa]	NP_001230638.1	28 kDa	0.98	0.05	1	1	1	131072	158048	139509	140479	0.888843	1.07177	0.882703	1.06437	0.69086	0.976922
dnaJ homolog subfamily B member 1 [Sus scrofa]	NP_001231359.1	38 kDa	0.98	0.0265	1	1	1	68319	48983.2	56658.3	53231.8	1.08673	0.779165	1.15669	0.82932	0.718086	0.962977
protein AF1q [Sus scrofa]	NP_001231536.1	10 kDa	0.98	0.156	1	1	1	100025	36358.4	27746.2	18690.3	0.514057	0.186856	0.76313	0.277392	0.0221643	0.435359
cytoskeleton-associated protein 4 [Sus scrofa]	NP_001231560.1	65 kDa	0.98	0.0338	1	1	1	65536	50360.3	45703	48983.2	0.972655	0.747425	0.907519	0.697372	0.080747	0.831243
synaptobrevin homolog YKT6 [Sus scrofa]	NP_001231843.1	22 kDa	0.98	0.0859	1	1	1	70728.3	54350.3	48644.9	49667	0.913831	0.702222	0.895025	0.687771	0.0456552	0.799712
protein transport protein Sec23B [Sus scrofa]	NP_001254761.1 (+4)	86 kDa	0.98	0.0169	1	1	1	62000.8	36358.4	27364.2	26801	0.737135	0.432269	0.752623	0.441352	0.0193479	0.590845
heterogeneous nuclear ribonucleoprotein K [Sus scrofa]	NP_001254774.1 (+20)	51 kDa	0.98	0.0194	1	1	1	46341	46987.8	100721	92681.9	1.97247	2	2.14355	2.17347	0.000227399	2.07237
metalloproteinase inhibitor 1 precursor [Sus scrofa]	NP_999022.1	23 kDa	0.98	0.058	1	1	1	80684.3	70239.7	132902	182812	2.60268	2.26577	1.89212	1.64718	0.0134497	2.10194
prostaglandin-H2 D-isomerase precursor [Sus scrofa]	NP_999393.1	21 kDa	0.98	0.0635	1	1	1	101421	95950.3	50012.5	59064.4	0.615572	0.582367	0.521233	0.493116	0.000531759	0.553072
calpain small subunit 1 [Sus scrofa]	NP_999483.1	28 kDa	0.98	0.0489	1	1	1	134757	107204	104273	106464	0.993092	0.790041	0.972655	0.773782	0.13682	0.882393
adipocyte plasma membrane-associated protein [Sus scrofa]	XP_001927122.3	46 kDa	0.98	0.0289	1	1	1	55492.3	61572.6	80127	85284.7	1.38511	1.53688	1.30134	1.44393	0.0035292	1.41681
choline-phosphate cytidylyltransferase B isoform X4 [Sus scrofa]	XP_001927714.1 (+10)	42 kDa	0.98	0.0325	1	1	1	88906.4	81245.5	76862.9	114898	1.41421	1.29235	0.946058	0.864537	0.401889	1.12929
protease-associated domain-containing protein 1 [Sus scrofa]	XP_003125059.2	26 kDa	0.98	0.0492	1	1	1	48308.9	31872	33225.4	38967.9	1.22264	0.806642	1.04247	0.687771	0.649899	0.93988
uncharacterized protein C1orf189 homolog [Sus scrofa]	XP_003125781.1	12 kDa	0.98	0.139	1	1	1	112534	105728	132902	146445	1.38511	1.30134	1.25701	1.18099	0.00710793	1.28111
LOW QUALITY PROTEIN: ATPase family AAA domain-containing protein 3 [Sus scrofa]	XP_003127552.3	66 kDa	0.98	0.0154	1	1	1	181549	262144	175365	233005	0.888843	1.28343	0.668964	0.965936	0.729912	0.951792
peflin isoform X2 [Sus scrofa]	XP_003127816.2	30 kDa	0.98	0.0346	1	1	1	126607	86475.3	164759	164759	1.90528	1.30134	1.90528	1.30134	0.0406249	1.60331
phosphopantothenate--cysteine ligase isoform X1 [Sus scrofa]	XP_003128149.1	34 kDa	0.98	0.0547	1	1	1	24491.6	15393.1	14562.8	11268.4	0.732043	0.460094	0.946058	0.594604	0.0552427	0.683199
uncharacterized protein C11orf42 homolog [Sus scrofa]	XP_003129480.1	36 kDa	0.98	0.042	1	1	1	55878.3	51418.5	28724.6	19619.5	0.381565	0.351111	0.558644	0.514057	0.00164932	0.451344
LOW QUALITY PROTEIN: double-strand break repair protein MRE11 [Sus scrofa]	XP_003129836.2	81 kDa	0.98	0.0198	1	1	1	52498.9	46020.8	35857.8	31216	0.678302	0.594604	0.779165	0.68302	0.00356173	0.683773
Y-box-binding protein 2 isoform X2 [Sus scrofa]	XP_003131986.3 (+1)	50 kDa	0.98	0.0562	1	1	1	12416.8	8248.98	13216	16728.3	2.02792	1.34723	1.60214	1.06437	0.0880161	1.51042
dnaJ homolog subfamily B member 2 isoform X6 [Sus scrofa]	XP_003133716.2 (+8)	31 kDa	0.98	0.0432	1	1	1	77935.9	65991.8	119778	115698	1.75321	1.48452	1.81504	1.53688	0.00403568	1.64741
nucleoporin NDC1 [Sus scrofa]	XP_003356508.3	79 kDa	0.98	0.0297	1	1	1	65991.8	55109	74244.7	62432.1	1.13288	0.946058	1.34723	1.12506	0.19169	1.13781
putative methyltransferase NSUN7 [Sus scrofa]	XP_003356949.1 (+2)	82 kDa	0.98	0.0304	1	1	1	65083.3	44146.1	39511.9	43237.6	0.97942	0.664343	0.895025	0.607097	0.0970877	0.786471
adenosine deaminase domain-containing protein 1 isoform X1 [Sus scrofa]	XP_003357085.1 (+3)	64 kDa	0.98	0.026	1	1	1	77935.9	57052.4	76862.9	74761.1	1.31039	0.959264	1.34723	0.986233	0.240174	1.15078
LEM domain-containing protein 1 [Sus scrofa]	XP_003357441.2	22 kDa	0.98	0.066	1	1	1	33456.5	29944.4	26987.4	27554.5	0.920188	0.823591	0.90125	0.806642	0.0164354	0.862918
ADP-sugar pyrophosphatase isoform X1 [Sus scrofa]	XP_003482884.1 (+6)	24 kDa	0.98	0.0685	1	1	1	36107.2	32768	33225.4	40342.1	1.23114	1.11729	1.01396	0.920188	0.368801	1.07064
trichoplein keratin filament-binding protein [Sus scrofa]	XP_003483491.1	61 kDa	0.98	0.018	1	1	1	82952.6	80684.3	62866.3	74244.7	0.920188	0.895025	0.779165	0.757858	0.0284231	0.838059
phosphoglycerate mutase 1 [Sus scrofa]	XP_003483583.1	29 kDa	0.98	0.181	1	1	40	59064.4	47975.2	66450.8	65536	1.36604	1.10957	1.38511	1.12506	0.0457969	1.24644
brain-specific serine protease 4 isoform X1 [Sus scrofa]	XP_005655247.1 (+3)	36 kDa	0.98	0.0296	1	1	1	131984	111757	124864	132902	1.18921	1.00696	1.11729	0.946058	0.319697	1.06488
60S ribosomal protein L4 [Sus scrofa]	XP_005659919.2	48 kDa	0.98	0.0211	1	1	1	296979	286863	394591	360590	1.25701	1.21419	1.37554	1.32869	0.00385899	1.29386
transducin beta-like protein 2 [Sus scrofa]	XP_005662035.1 (+2)	50 kDa	0.98	0.0271	1	1	1	149522	126607	100025	113317	0.895025	0.757858	0.790041	0.668964	0.017628	0.777972
40S ribosomal protein S7 [Sus scrofa]	XP_005662840.1	22 kDa	0.98	0.0567	1	1	1	38166	34636.4	109457	55492.3	1.60214	1.45397	3.16017	2.86791	0.0611155	2.27105
tubulointerstitial nephritis antigen-like isoform X1 [Sus scrofa]	XP_005665215.2 (+2)	52 kDa	0.98	0.0278	1	1	1	44762.4	47314.7	73222.5	80684.3	1.70527	1.8025	1.54756	1.6358	0.00111144	1.67278
cilia- and flagella-associated protein 69 isoform X1 [Sus scrofa]	XP_005667638.2 (+8)	106 kDa	0.98	0.0213	1	1	1	55492.3	52864.1	46341	57449.2	1.08673	1.03526	0.876606	0.835088	0.542806	0.958423
LOW QUALITY PROTEIN: thioredoxin reductase 3, partial [Sus scrofa]	XP_013837478.2	71 kDa	0.98	0.0152	1	1	1	133826	149522	141457	141457	0.946058	1.05702	0.946058	1.05702	0.964726	1.00154
very-long-chain (3R)-3-hydroxyacyl-CoA dehydratase 2 [Sus scrofa]	XP_013837830.2	28 kDa	0.98	0.0394	1	1	1	121450	132902	150562	140479	1.05702	1.15669	1.13288	1.23971	0.0299988	1.14657
sodium/hydrogen exchanger 9B1 isoform X1 [Sus scrofa]	XP_013844828.2	55 kDa	0.98	0.0195	1	1	1	90147.5	92041.7	70239.7	66450.8	0.721965	0.737135	0.76313	0.779165	0.000296208	0.750348
dual specificity protein phosphatase CDC14B isoform X2 [Sus scrofa]	XP_013845155.2 (+16)	60 kDa	0.98	0.0173	1	1	1	290867	131984	97966.4	121450	0.920188	0.417544	0.742262	0.336808	0.0630685	0.6042
small integral membrane protein 22 [Sus scrofa]	XP_013851133.1 (+2)	10 kDa	0.98	0.126	1	1	1	80684.3	68794.2	131984	103552	1.50525	1.28343	1.91853	1.6358	0.0215525	1.58575
platelet-activating factor acetylhydrolase IB subunit beta [Sus scrofa]	XP_020918538.1	26 kDa	0.98	0.0393	1	1	1	29737.6	27939.1	73222.5	63303.6	2.26577	2.12874	2.62079	2.46229	0.0010638	2.3694
centlein isoform X1 [Sus scrofa]	XP_020918932.1 (+3)	162 kDa	0.98	0.00855	1	1	1	46020.8	25888.1	25180.2	27175.1	1.04972	0.590496	0.972655	0.547147	0.201951	0.790004
ubiquitin-fold modifier 1 isoform X2 [Sus scrofa]	XP_020920924.1	9 kDa	0.98	0.176	1	1	1	23987.6	22226.6	28924.4	34877.3	1.56917	1.45397	1.30134	1.20581	0.0176794	1.38257
guanine nucleotide-binding protein G(I)/G(S)/G(O) subunit gamma-10 isoform X1 [Sus scrofa]	XP_020923146.1 (+2)	15 kDa	0.98	0.0775	1	1	1	193235	234625	155872	193235	0.823591	1	0.664343	0.806642	0.082919	0.823644
B box and SPRY domain-containing protein isoform X1 [Sus scrofa]	XP_020923377.1 (+1)	46 kDa	0.98	0.0244	1	1	1	128375	106464	144429	189259	1.77769	1.47427	1.3566	1.12506	0.0496201	1.4334
mitochondrial 2-oxoglutarate/malate carrier protein isoform X1 [Sus scrofa]	XP_020923425.1	34 kDa	0.98	0.051	1	1	1	165905	174154	135694	131072	0.752623	0.790041	0.779165	0.817902	0.000538987	0.784933
dystroglycan [Sus scrofa]	XP_020924399.1 (+18)	97 kDa	0.98	0.0179	1	1	1	208545	186653	167059	180295	0.965936	0.864537	0.895025	0.80107	0.0407393	0.881642
nicotinamide/nicotinic acid mononucleotide adenylyltransferase 3 isoform X1 [Sus scrofa]	XP_020925195.1 (+2)	21 kDa	0.98	0.0474	1	1	1	134757	129267	102127	146445	1.13288	1.08673	0.790041	0.757858	0.59356	0.94188
LOW QUALITY PROTEIN: bone morphogenetic protein 1 [Sus scrofa]	XP_020927995.1	112 kDa	0.98	0.0112	1	1	1	88292.3	64633.7	68319	79573.5	1.23114	0.90125	1.05702	0.773782	0.931709	0.990799
ankyrin and armadillo repeat-containing protein [Sus scrofa]	XP_020931065.1	161 kDa	0.98	0.00837	1	1	1	241222	221969	176585	152664	0.687771	0.632878	0.795536	0.732043	0.00358549	0.712057
myotrophin isoform X1 [Sus scrofa]	XP_020934146.1	18 kDa	0.98	0.106	1	1	1	49323.9	67378.5	84110.6	84695.6	1.25701	1.71713	1.24833	1.70527	0.0357416	1.48194
LOW QUALITY PROTEIN: tumor susceptibility gene 101 protein [Sus scrofa]	XP_020938923.1	42 kDa	0.98	0.0375	1	1	1	93975.7	100025	98647.9	80684.3	0.806642	0.858565	0.986233	1.04972	0.274876	0.925289
serine protease inhibitor Kazal-type 13 isoform X3 [Sus scrofa]	XP_020940639.1	14 kDa	0.98	0.122	1	1	1	93975.7	65536	62000.8	65536	1	0.697372	0.946058	0.659754	0.136096	0.825796
40S ribosomal protein S14 [Sus scrofa]	XP_020940685.1 (+2)	16 kDa	0.98	0.0728	1	1	1	45387.3	54350.3	94629.3	95950.3	1.76541	2.11404	1.7411	2.08493	0.00268117	1.92637
uncharacterized protein C2orf74 homolog [Sus scrofa]	XP_020943163.1 (+1)	13 kDa	0.98	0.0769	1	1	1	88906.4	65991.8	62432.1	67378.5	1.02101	0.757858	0.946058	0.702222	0.154558	0.856788
14-3-3 protein theta [Sus scrofa]	XP_020943521.1	28 kDa	0.98	0.196	1	1	48	57449.2	53974.9	68319	65991.8	1.22264	1.1487	1.26576	1.18921	0.00364904	1.20658
glutathione S-transferase Mu 1-like isoform X1 [Sus scrofa]	XP_020945717.1 (+2)	26 kDa	0.98	0.126	1	1	37	42939	8079.22	15716.6	10085.5	1.24833	0.234881	1.94531	0.366021	0.906241	0.948636
sorting nexin-3 isoform X1 [Sus scrofa]	XP_020946444.1 (+1)	19 kDa	0.98	0.0679	1	1	1	389159	271388	331810	402883	1.48452	1.03526	1.22264	0.852635	0.351011	1.14877
ras-related protein Rab-5B [Sus scrofa]	XP_020947454.1 (+2)	24 kDa	0.98	0.14	1	1	5	39786.7	31000.4	37122.3	25531.7	0.823591	0.641713	1.19748	0.933033	0.448639	0.898954
LOW QUALITY PROTEIN: cilia- and flagella-associated protein 54 [Sus scrofa]	XP_020948389.1	352 kDa	0.98	0.00355	1	1	1	125733	75281.1	65991.8	51776.1	0.687771	0.411795	0.876606	0.524858	0.0341474	0.625258
CKLF-like MARVEL transmembrane domain-containing protein 1 isoform X1 [Sus scrofa]	XP_020949658.1 (+1)	29 kDa	0.98	0.0335	1	1	1	85877.9	98647.9	103552	62432.1	0.632878	0.726986	1.04972	1.20581	0.526357	0.903847
echinoderm microtubule-associated protein-like 2 isoform X4 [Sus scrofa]	XP_020950232.1 (+3)	71 kDa	1	0.0216	1	1	1	32768	27175.1	33456.5	30786.3	1.13288	0.939523	1.23114	1.02101	0.293101	1.08114
retinol dehydrogenase 13 [Sus scrofa]	XP_020950648.1	36 kDa	0.98	0.0389	1	1	1	104273	175365	101421	107204	0.61132	1.02811	0.578344	0.972655	0.184306	0.797608
uncharacterized protein C16orf78 homolog [Sus scrofa]	XP_020953196.1	29 kDa	0.98	0.0431	1	1	1	62866.3	71220.3	72716.7	93326.6	1.31039	1.48452	1.02101	1.15669	0.0928669	1.24315
disintegrin and metalloproteinase domain-containing protein 20-like [Sus scrofa]	XP_020955735.1	82 kDa	0.98	0.0282	1	1	15	251465	246290	233005	256749	1.04247	1.02101	0.946058	0.926588	0.610459	0.984031
LOW QUALITY PROTEIN: ran-binding protein 9 [Sus scrofa]	XP_020955855.1	78 kDa	0.98	0.0191	1	1	1	93326.6	77397.5	55109	58656.4	0.757858	0.628507	0.712025	0.590496	0.00332642	0.672222
calcium-binding and spermatid-specific protein 1 [Sus scrofa]	XP_020957075.1	44 kDa	0.98	0.0375	1	1	1	104998	126607	125733	146445	1.15669	1.39474	0.993092	1.19748	0.110235	1.1855
rab GTPase-binding effector protein 2 isoform X5 [Sus scrofa]	XP_003124567.2 (+5)	74 kDa	0.98	0.0151	1	1	1	147464	57052.4	110218	120611	2.11404	0.817902	1.93187	0.747425	0.344982	1.40281
calpastatin [Sus scrofa]	NP_999232.1 (+27)	84 kDa	0.98	0.0192	1	1	1	37122.3	37380.5	39511.9	45703	1.22264	1.23114	1.05702	1.06437	0.0579598	1.14379
IQ motif and SEC7 domain-containing protein 2 isoform X5 [Sus scrofa]	XP_013841619.1 (+10)	145 kDa	0.98	0.00679	1	1	1	61572.6	33923.6	19619.5	11425.7	0.336808	0.185565	0.578344	0.31864	0.00424372	0.35484
LOW QUALITY PROTEIN: lysosomal alpha-glucosidase [Sus scrofa]	XP_020922164.1	105 kDa	0.98	0.0106	1	1	1	267652	284881	172951	200050	0.702222	0.747425	0.607097	0.646176	0.00184006	0.67573
ras-related protein Rab-4A isoform X1 [Sus scrofa]	XP_001925518.2 (+1)	24 kDa	0.98	0.174	1	1	5	59475.2	46987.8	42347.8	36865.9	0.784584	0.619854	0.90125	0.712025	0.0257092	0.754428
transmembrane protein 59 precursor [Sus scrofa]	NP_001038023.1 (+3)	36 kDa	0.98	0.031	1	1	1	100721	77935.9	105728	117313	1.50525	1.16473	1.3566	1.04972	0.0760936	1.26908
calcineurin subunit B type 2 [Sus scrofa]	XP_003360852.1	19 kDa	0.97	0.0706	1	1	1	61572.6	62866.3	42939	42939	0.68302	0.697372	0.68302	0.697372	5.27073e-06	0.690196
leukocyte surface antigen CD47 precursor [Sus scrofa]	NP_999147.1 (+3)	33 kDa	0.97	0.0462	1	1	1	25888.1	33456.5	33923.6	21618.8	0.646176	0.835088	1.01396	1.31039	0.753549	0.951404
ubiquitin-conjugating enzyme E2 L3 [Sus scrofa]	NP_001172062.1 (+1)	18 kDa	0.97	0.0584	1	1	1	93326.6	100025	132902	145433	1.45397	1.55833	1.32869	1.42405	0.00260627	1.44126
protein FAM221A isoform X1 [Sus scrofa]	XP_020934391.1 (+1)	37 kDa	0.97	0.0423	1	1	1	57052.4	48983.2	42055.3	42939	0.876606	0.752623	0.858565	0.737135	0.012324	0.806232
cartilage acidic protein 1 isoform X1 [Sus scrofa]	XP_020930077.1 (+2)	70 kDa	0.97	0.014	1	1	1	124864	92681.9	53602	59888.9	0.646176	0.479632	0.578344	0.429283	0.00241296	0.533359
40S ribosomal protein S5 [Sus scrofa]	XP_003128181.1	23 kDa	0.97	0.0441	1	1	1	125733	82952.6	112534	129267	1.55833	1.02811	1.3566	0.895025	0.260421	1.20952
putative hydroxypyruvate isomerase isoform X1 [Sus scrofa]	XP_003128111.2 (+4)	30 kDa	0.97	0.0397	1	1	1	102837	113317	91405.9	100721	0.888843	0.97942	0.806642	0.888843	0.0536897	0.890937
acyl-CoA synthetase family member 3, mitochondrial isoform X1 [Sus scrofa]	XP_020949284.1 (+5)	71 kDa	0.97	0.0141	1	1	1	154795	187951	269514	292890	1.55833	1.89212	1.43396	1.7411	0.00734909	1.65638
serpin A3-8 [Sus scrofa]	XP_013833854.1	47 kDa	0.97	0.0213	1	1	1	127488	110985	205674	208545	1.87905	1.6358	1.85318	1.61328	0.00177685	1.74533
receptor-type tyrosine-protein phosphatase delta isoform X1 [Sus scrofa]	XP_020929955.1 (+13)	218 kDa	0.97	0.0108	1	1	1	33456.5	41764.8	26987.4	29125.6	0.697372	0.870551	0.646176	0.806642	0.017183	0.755185
mannose-1-phosphate guanyltransferase beta [Sus scrofa]	NP_001231470.1 (+1)	40 kDa	0.97	0.0306	1	1	1	45073.8	45387.3	77397.5	79023.8	1.7411	1.75321	1.70527	1.71713	7.444e-06	1.72918
interferon-inducible GTPase 5-like [Sus scrofa]	XP_020950145.1	28 kDa	0.96	0.0504	1	1	1	63743.9	59888.9	48983.2	59888.9	1	0.939523	0.817902	0.768438	0.113131	0.881466
eppin-like [Sus scrofa]	XP_020933495.1	29 kDa	0.96	0.0397	1	1	1	296979	153726	163621	127488	0.82932	0.429283	1.06437	0.550953	0.142643	0.718481
trafficking protein particle complex subunit 10 [Sus scrofa]	XP_020926737.1	140 kDa	0.96	0.00715	1	1	1	85877.9	91405.9	74761.1	79023.8	0.864537	0.920188	0.817902	0.870551	0.00809486	0.868294
NADH dehydrogenase [ubiquinone] 1 alpha subcomplex assembly factor 8 [Sus scrofa]	XP_020922137.1	24 kDa	0.96	0.0396	1	1	1	265803	211456	215899	258535	1.22264	0.972655	1.02101	0.812252	0.938028	1.00714
angiogenin precursor [Sus scrofa]	NP_001038038.1 (+1)	17 kDa	0.96	0.068	1	1	1	95287.5	106464	84695.6	85877.9	0.806642	0.90125	0.795536	0.888843	0.0114886	0.848068
protein kinase C and casein kinase substrate in neurons protein 3 [Sus scrofa]	XP_003122859.1 (+10)	49 kDa	0.96	0.033	1	1	1	70239.7	16046.8	37902.4	36107.2	2.25012	0.514057	2.36199	0.539614	0.477244	1.41644
glucosamine-6-phosphate isomerase 1 [Sus scrofa]	NP_001231022.1 (+4)	33 kDa	0.96	0.0381	1	1	1	33456.5	32768	37640.5	38431.5	1.17283	1.1487	1.1487	1.12506	0.000611155	1.14882
60S ribosomal protein L31 [Sus scrofa]	XP_005662419.1	14 kDa	0.96	0.072	1	1	1	119778	91405.9	169391	165905	1.81504	1.38511	1.85318	1.41421	0.0162323	1.61688
