# Supplementary material for: iTRAQ-based proteomic analysis of sperm reveals candidate proteins that affect the quality of spermatozoa from boars on plateaus
Source: Proteome Sci. 2021 Jul 30;19:9. doi: 10.1186/s12953-021-00177-9 (PMC8323236; doi:10.1186/s12953-021-00177-9)
Supplement: Supplementary file 3 — Additional file 3: Table S3. A list of the heatmap. [file 12953_2021_177_MOESM3_ESM.xlsx]

## Sheet: Sheet1
Table S3- A list of heatmap
ID	TP1/ref	TP2/ref	YP1/ref	YP2/ref
NP_008638.1 (+1)	0.274632	0.31329	1.6883	1.72378
XP_020941591.1 (+5)	0.563423	0.000465894	2.31705	1.11906
XP_003134843.2 (+3)	0.236007	0.186455	2.88166	0.695876
XP_003353925.2	0.441994	0.369104	1.83032	1.35858
NP_001107172.1	0.429871	0.35898	2.04482	1.16633
XP_020920974.1 (+3)	0.462608	0.414046	1.7874	1.33595
XP_020929347.1	0.484642	0.245704	2.41997	0.84968
XP_005664843.1 (+1)	0.509715	0.276963	2.32586	0.887465
XP_020936201.1	0.507607	0.457481	1.26732	1.76759
XP_003484066.1	0.462111	0.505685	1.7609	1.27131
NP_001038012.1	0.556553	0.433646	1.48925	1.52055
XP_003483228.1	0.545862	0.440315	1.63196	1.38186
XP_001927323.2	0.527778	0.489032	1.65634	1.32685
XP_013841619.1 (+10)	0.620176	0.36117	1.94632	1.07233
XP_003481293.2	0.486135	0.521027	1.89137	1.10147
NP_999534.1 (+1)	0.592826	0.422107	1.09861	1.88646
XP_020939190.1	0.532026	0.550788	1.46365	1.45354
XP_020954291.1	0.54948	0.541915	1.34363	1.56497
NP_001254623.2 (+2)	0.531303	0.565503	1.46166	1.44154
XP_020924524.1 (+3)	0.57022	0.496406	1.75272	1.18066
XP_020944082.1 (+1)	0.500197	0.55117	1.85391	1.09473
XP_020957794.1 (+1)	0.574292	0.499951	1.75304	1.17272
XP_003134755.1	0.597557	0.488743	1.7019	1.2118
XP_020936855.1	0.592454	0.401863	2.06305	0.942638
XP_020942857.1 (+9)	0.571822	0.51894	1.73344	1.1758
NP_001231311.1 (+4)	0.602573	0.496274	1.77671	1.12444
XP_020937375.1 (+1)	0.610892	0.489367	1.08597	1.81377
XP_020932966.1 (+1)	0.64764	0.467573	1.12761	1.75718
XP_020942754.1 (+2)	0.565833	0.517076	1.89008	1.02701
XP_020949517.1	0.500303	0.578694	1.90643	1.01457
XP_005657864.1	0.677228	0.492336	1.26375	1.56668
XP_020940768.1	0.520406	0.636269	1.65601	1.18732
NP_001001866.1	0.525998	0.647579	1.54021	1.28621
NP_001231536.1	0.607071	0.408933	2.18849	0.795502
XP_003129480.1	0.738228	0.504225	1.43608	1.32147
NP_001171391.1	0.675061	0.552134	1.60557	1.16723
NP_999012.2 (+1)	0.604693	0.630372	1.65207	1.11286
XP_003481553.2 (+1)	0.413459	0.509027	2.45516	0.622357
NP_001172069.1	0.608898	0.626016	1.67513	1.08996
NP_999572.1	0.681941	0.553908	1.08502	1.67913
XP_020924169.1 (+5)	0.604529	0.670767	1.43782	1.28688
NP_999001.1	0.583157	0.698319	1.31217	1.40635
NP_008637.1 (+5)	0.635169	0.644035	1.45923	1.26156
XP_003123221.1 (+5)	0.759471	0.529634	1.39771	1.31318
NP_001231868.1	0.758347	0.52885	1.20659	1.50622
XP_013850908.1	0.613427	0.662028	1.61884	1.1057
XP_020940719.1	0.627291	0.67699	1.44114	1.25458
XP_020920341.1	0.706937	0.450517	2.01343	0.82912
XP_020955047.1	0.835207	0.493186	1.25719	1.41441
NP_001185849.1 (+1)	0.741783	0.517298	1.7889	0.952023
XP_020943791.1 (+1)	0.734945	0.605294	1.16935	1.49041
XP_020932339.1 (+1)	0.736873	0.570179	1.65805	1.0349
XP_005653106.2	0.663039	0.700845	1.37284	1.26327
NP_999269.1	0.634839	0.661798	1.73443	0.96893
XP_003484147.1	0.626121	0.613235	1.91125	0.849398
XP_020946208.1	0.677947	0.682662	1.12447	1.51492
XP_013833254.2 (+9)	0.674555	0.669895	1.60437	1.05118
XP_003358502.1	0.759932	0.612993	1.12814	1.49894
XP_020930077.1 (+2)	0.647686	0.723652	1.50876	1.1199
XP_001925819.3 (+2)	0.847988	0.525629	1.50746	1.11893
NP_999420.1	0.714411	0.680575	1.36115	1.24386
XP_003360127.3 (+1)	0.666632	0.709543	1.51043	1.11339
XP_003356376.2	0.609844	0.720222	1.71299	0.956948
NP_001193305.1 (+2)	0.650006	0.757084	1.34586	1.24705
XP_003133690.2	0.652504	0.759993	1.36989	1.21762
XP_003131452.4	0.645766	0.687334	1.72798	0.938925
XP_001928370.3	0.788423	0.581174	1.63245	0.997951
NP_999393.1	0.652801	0.770953	1.32383	1.25242
NP_001231877.1 (+2)	0.694028	0.7336	1.27727	1.2951
XP_020950058.1	0.726714	0.706842	1.3099	1.25654
XP_003129498.1	0.695323	0.734969	1.40032	1.16939
NP_001020381.1 (+1)	0.636957	0.806232	1.26511	1.2917
XP_020957009.1 (+2)	0.684717	0.728792	1.58401	1.00248
NP_001157984.1	0.77586	0.684854	1.23445	1.30484
XP_001924355.2	0.738317	0.723123	1.20774	1.33082
XP_003359029.4	0.669633	0.796333	1.11841	1.41563
XP_020952757.1	0.711049	0.7464	1.0703	1.47225
XP_003126496.1	0.790575	0.683481	1.37647	1.14947
NP_001254761.1 (+4)	0.717634	0.702865	1.62599	0.95351
XP_020953340.1 (+5)	0.770827	0.724209	1.27852	1.22644
XP_003354637.2	0.788492	0.627274	1.67849	0.905739
NP_001152785.1 (+2)	0.740775	0.745927	1.4212	1.0921
NP_001171400.1	0.762839	0.731764	1.40391	1.10149
XP_005665331.2	0.810981	0.663303	1.51334	1.01237
XP_001929173.1 (+1)	0.733159	0.764293	1.40659	1.09596
XP_003354660.2	0.929234	0.58403	1.2606	1.22613
XP_003131641.3	0.795749	0.655372	1.60257	0.946311
XP_001928582.1	0.763495	0.752983	1.30196	1.18156
NP_001177088.1 (+2)	0.782567	0.725117	1.40083	1.09148
NP_001177218.1	0.693633	0.819175	1.36817	1.11903
NP_001231813.1	0.817568	0.692272	1.40387	1.08629
XP_020918835.1 (+5)	0.763824	0.742937	1.43526	1.05798
NP_001230421.1 (+1)	0.86456	0.64173	1.44397	1.04974
XP_020946470.1	0.887792	0.640955	1.2998	1.17145
XP_020921985.1	0.693322	0.801957	1.5174	0.987325
XP_020948389.1	0.82805	0.649675	1.57766	0.94461
XP_003354318.1 (+6)	0.760704	0.734791	1.52141	0.983098
XP_001927117.4 (+1)	0.80044	0.716414	1.46294	1.02021
XP_005655758.1 (+5)	0.828423	0.716203	1.15544	1.29994
XP_020929869.1	0.8726	0.621313	1.55121	0.95488
XP_003132117.2	0.836236	0.713004	1.17445	1.27631
XP_020949580.1	0.832105	0.685314	1.47922	1.00336
NP_001274342.1	0.796033	0.72744	1.45488	1.02165
XP_020953417.1 (+1)	0.825682	0.728832	1.2778	1.16769
NP_001230773.1	0.758387	0.785131	1.3765	1.07998
XP_003126030.2	0.81992	0.72878	1.36941	1.08189
XP_020938159.1	0.789238	0.762354	1.09318	1.35523
NP_001230566.1	0.840939	0.702258	1.41428	1.04252
XP_020923705.1 (+3)	0.761929	0.799809	1.29929	1.13897
XP_003358202.2	0.844145	0.724753	1.16923	1.26187
XP_020935527.1	0.799821	0.756677	1.0701	1.3734
XP_005657823.1 (+5)	0.783196	0.777786	1.3542	1.08481
NP_001230506.1 (+1)	0.79062	0.785159	1.26668	1.15754
XP_020925101.1 (+1)	0.837489	0.739254	1.28712	1.13614
XP_013833699.1	0.841318	0.737504	1.31105	1.11013
XP_001925861.1 (+1)	0.794285	0.767229	1.41199	1.0265
XP_020919174.1	1.0108	0.57256	1.27943	1.13721
XP_020938534.1	0.763764	0.796198	1.42523	1.0148
XP_013845711.1 (+2)	0.783626	0.762197	1.48271	0.971467
XP_020944821.1 (+6)	0.75271	0.779254	1.54774	0.920293
XP_020942322.1 (+4)	0.920793	0.646602	1.42499	1.00762
NP_001153064.1	0.718546	0.842736	1.45715	0.981563
NP_001230286.1 (+1)	0.810866	0.777835	1.32642	1.08488
XP_003127401.2 (+8)	0.875603	0.686984	1.45231	0.985104
XP_020931131.1	0.785472	0.813172	1.13417	1.26719
NP_001123683.1	0.765841	0.765841	1.56387	0.904452
XP_020933693.1	0.881946	0.706501	1.35544	1.05611
XP_020934234.1 (+2)	0.781159	0.8257	1.17584	1.2173
XP_020955855.1	0.774848	0.824725	1.3122	1.08823
XP_020927878.1 (+9)	0.85687	0.745949	1.2898	1.10738
XP_005673905.1	0.806782	0.795674	1.31062	1.08692
XP_013849396.1	0.821402	0.787941	1.14564	1.24501
NP_001231343.2 (+4)	1.23171	1.16527	0.812624	0.790403
XP_005652636.3	1.10436	1.29524	0.814065	0.786335
XP_001926738.1	1.14614	1.2284	0.6815	0.943953
NP_001032223.1	1.1382	1.26291	0.816065	0.782821
XP_020947079.1 (+4)	1.13	1.27132	0.777183	0.821496
NP_001116600.1 (+2)	1.14788	1.24744	0.716467	0.88821
XP_003134775.1	1.07388	1.3221	0.713425	0.890591
NP_001231365.1 (+7)	1.09441	1.31053	0.852724	0.742339
XP_003356046.1	1.27405	1.13243	0.747123	0.846404
XP_020933988.1 (+2)	1.40675	1.00164	0.848134	0.743479
XP_005657025.1	1.15275	1.26145	0.781912	0.803894
NP_001172063.1	1.04112	1.37376	0.828246	0.756877
XP_020952216.1 (+4)	1.19514	1.22025	0.833456	0.751153
XP_003124605.2	1.17851	1.23711	0.833335	0.751044
XP_003483187.1	1.24	1.17312	0.722137	0.864744
NP_001090932.1	1.16456	1.24815	0.716871	0.870422
NP_001038075.1	1.11586	1.29967	0.72104	0.86343
XP_020938146.1	1.37782	1.03698	0.871993	0.713205
NP_998926.1 (+4)	1.33003	1.08784	0.859435	0.722696
XP_020939896.1	1.15349	1.26226	0.710059	0.874185
XP_003356469.2 (+1)	1.3013	1.11725	0.864506	0.716952
XP_001926075.4 (+1)	1.10026	1.3267	0.811041	0.761992
XP_003122377.2 (+1)	1.05457	1.37235	0.74569	0.827395
XP_020927212.1	1.1802	1.23032	0.906912	0.682563
NP_001335695.1	1.07507	1.35138	0.724188	0.849353
XP_020930782.1	1.05205	1.37861	0.743915	0.825425
XP_020940443.1	1.24615	1.17079	0.905937	0.677119
XP_005672502.2	1.07549	1.34256	0.671282	0.910665
NP_001093401.1	1.07256	1.36704	0.753173	0.807231
XP_020922086.1	1.17669	1.26114	0.724337	0.837832
XP_003131422.1	1.15984	1.27804	0.718933	0.843189
NP_001001643.1	1.21021	1.23564	0.750154	0.803995
XP_020950666.1	1.06087	1.38055	0.714619	0.84396
XP_020950937.1 (+1)	1.11248	1.33217	0.723858	0.831494
XP_020931919.1	1.13497	1.3128	0.813745	0.738489
NP_001230836.1	1.21617	1.23315	0.796832	0.753849
NP_001231662.1	1.26401	1.17937	0.845578	0.711044
NP_001231134.1 (+2)	1.22011	1.2286	0.810571	0.740725
XP_013851133.1 (+2)	1.37121	1.07583	0.838247	0.714718
XP_001928194.1 (+1)	1.04671	1.41016	0.771565	0.771565
NP_999292.2	1.09568	1.33962	0.656027	0.908669
XP_003483336.1 (+2)	1.07344	1.38726	0.764315	0.774985
XP_003127816.2	1.21459	1.21459	0.933336	0.637487
XP_020921668.1 (+3)	1.07059	1.38357	0.863579	0.682263
XP_001928392.1	1.19564	1.25508	0.881346	0.667935
XP_005662419.1	1.23987	1.21436	0.876721	0.669052
XP_003124520.1	1.34884	1.0956	0.908604	0.646949
NP_999360.1 (+11)	1.2192	1.25347	0.771604	0.755724
XP_020955511.1	1.32613	1.13857	0.839277	0.696029
NP_001038066.1 (+3)	1.18203	1.27568	0.877373	0.664924
NP_001230139.1 (+1)	1.35531	1.11622	0.817122	0.711346
NP_001182041.1	1.17793	1.29797	0.725103	0.798994
XP_003133716.2 (+8)	1.2628	1.21979	0.821668	0.695744
NP_001161111.1	1.29731	1.18553	0.826752	0.69041
XP_020947582.1 (+3)	1.28287	1.20528	0.716664	0.795189
XP_003129089.2	1.33622	1.15522	0.756894	0.751665
NP_999268.1 (+1)	1.31587	1.17774	0.745365	0.761026
NP_001153899.1 (+8)	1.28018	1.21113	0.793526	0.715166
XP_020949284.1 (+5)	1.19102	1.29433	0.684063	0.830586
XP_003131979.1 (+3)	1.30308	1.18257	0.683931	0.830425
NP_001172107.1	1.07972	1.40508	0.673922	0.841278
XP_005665215.2 (+2)	1.19069	1.31203	0.727892	0.769395
NP_001230376.1 (+1)	1.1577	1.3391	0.82431	0.678895
NP_999398.1 (+1)	1.03409	1.4726	0.736301	0.757002
XP_020955153.1	1.16575	1.32066	0.642274	0.871312
NP_999452.1	1.24021	1.26627	0.79586	0.697656
XP_020919946.1	1.1033	1.39651	0.669812	0.830372
NP_001231465.1	1.24126	1.25859	0.830357	0.6698
NP_001230202.1 (+4)	1.26443	1.24702	0.762329	0.726223
XP_005674576.2	1.26856	1.21688	0.884658	0.629899
XP_020954473.1 (+1)	1.20171	1.29692	0.65751	0.843866
XP_020936850.1	1.39052	1.10621	0.867916	0.635351
NP_999185.1 (+2)	1.20216	1.31552	0.782214	0.700101
NP_001231091.1	1.23297	1.25018	0.908862	0.607996
NP_001004043.1	1.30909	1.21299	0.736401	0.741523
XP_001924955.1	1.10839	1.41271	0.767623	0.71127
XP_003131202.2 (+5)	1.17929	1.336	0.816721	0.667998
NP_001302675.1	1.16981	1.35311	0.77179	0.705286
XP_003123069.1 (+4)	1.06449	1.45413	0.669038	0.812342
XP_020952016.1	1.33052	1.19085	0.66526	0.813373
NP_001090965.1	1.17027	1.36306	0.756202	0.710469
NP_001005726.1 (+2)	1.27593	1.25837	0.72777	0.737929
NP_001231470.1 (+1)	1.254	1.28035	0.730287	0.735367
NP_001157469.1 (+3)	1.22725	1.30625	0.771335	0.695166
NP_001231105.1 (+6)	1.09562	1.42578	0.642493	0.836103
XP_013847913.2	1.27675	1.25918	0.775114	0.688955
NP_001193284.1 (+4)	1.09092	1.44948	0.724742	0.734859
XP_020924271.1 (+1)	1.16146	1.37168	0.804377	0.662478
XP_013833854.1	1.26047	1.27806	0.781305	0.680166
XP_003353842.1	1.21053	1.31552	0.855971	0.617981
XP_020933341.1	1.15941	1.3598	0.596004	0.884782
NP_001026957.1	1.41914	1.13683	0.72952	0.714506
XP_020938645.1 (+1)	1.3333	1.22689	0.744842	0.694962
XP_020949539.1	1.22235	1.33761	0.687606	0.752442
XP_005667358.1	1.19631	1.36471	0.687099	0.751888
XP_020938530.1	1.28462	1.28462	0.732727	0.698023
XP_020945329.1 (+2)	1.32477	1.24465	0.740072	0.690512
XP_020950836.1 (+1)	1.26012	1.29555	0.814263	0.630062
NP_001098779.1 (+9)	1.28176	1.29068	0.731094	0.696468
NP_999422.1	1.26124	1.3148	0.719386	0.704582
NP_001161107.1	1.2656	1.31023	0.726894	0.697283
XP_020927102.1 (+5)	1.02416	1.55233	0.709286	0.71422
XP_020953074.1 (+1)	1.165	1.41453	0.7373	0.683174
XP_001929257.1 (+4)	1.20277	1.38161	0.715169	0.700451
NP_001038002.1 (+7)	1.37678	1.20689	0.683633	0.7327
XP_003356615.2 (+1)	1.5541	1.02532	0.648903	0.77168
XP_020955150.1	1.16382	1.42294	0.716416	0.696826
XP_003122046.1	1.24519	1.34385	0.720149	0.690813
NP_001026946.1	1.10693	1.481	0.67669	0.735383
NP_001304012.1 (+2)	1.2667	1.32049	0.74798	0.664836
XP_003354674.1 (+1)	1.23042	1.3558	0.645795	0.767984
XP_020932552.1 (+1)	1.25263	1.34254	0.685375	0.71945
XP_003134785.1	1.30331	1.29431	0.723056	0.679328
XP_020947548.1	1.11892	1.47642	0.748514	0.656152
NP_001007518.1	1.08504	1.4822	0.581457	0.851303
NP_001132945.1 (+8)	1.20183	1.38054	0.820872	0.596763
NP_001231908.1	1.14954	1.44499	0.620309	0.78516
NP_001302729.1	1.29104	1.30906	0.767658	0.632236
XP_005657006.1	1.33632	1.27303	0.736248	0.654408
NP_001171396.1	1.15865	1.44638	0.625225	0.769742
NP_001344438.1	1.15631	1.46361	0.701995	0.678082
NP_001231846.1 (+1)	1.12281	1.48155	0.601697	0.793944
NP_999309.1	1.19267	1.42819	0.634719	0.744421
NP_999099.1 (+3)	1.23144	1.39507	0.727159	0.64633
XP_003135070.1	1.20541	1.42358	0.706876	0.664126
XP_020940685.1 (+2)	1.30381	1.32201	0.625347	0.74884
XP_020936756.1 (+4)	1.33783	1.29226	0.737081	0.632832
NP_001123442.1	1.02918	1.59272	0.603527	0.774582
NP_001230730.1	1.35415	1.2811	0.710737	0.654011
NP_001090953.1	1.15932	1.4273	0.540844	0.872535
NP_999442.1 (+2)	1.28043	1.35344	0.730335	0.635794
XP_003123547.1 (+5)	1.20981	1.42878	0.694855	0.66655
NP_999518.1	1.35471	1.29055	0.672676	0.682066
XP_003132811.2	1.60726	1.0458	0.680471	0.666467
NP_001038037.3 (+4)	1.22581	1.42774	0.656895	0.689554
XP_020940598.1 (+1)	1.28849	1.35255	0.766139	0.592825
NP_001188313.1 (+3)	1.19498	1.44092	0.782948	0.581152
NP_001231660.1	1.37706	1.27597	0.71777	0.629201
NP_001090887.1 (+1)	1.44829	1.20945	0.657176	0.685083
XP_020927188.1 (+5)	1.28157	1.37355	0.725932	0.618955
XP_001924213.1 (+3)	1.28163	1.36413	0.772698	0.58155
NP_001231403.1	1.29046	1.37353	0.663372	0.672632
NP_001137196.1	1.21724	1.44755	0.621407	0.713809
XP_005672670.3	1.32852	1.31023	0.80654	0.554715
XP_003481579.1	1.31177	1.35803	0.674323	0.655884
XP_005669002.2 (+2)	1.28423	1.38597	0.678725	0.651076
NP_998997.1	1.05579	1.60028	0.762243	0.58169
XP_001928684.1 (+9)	1.45847	1.20119	0.580135	0.760205
XP_005664319.2	1.22675	1.44879	0.680585	0.643872
NP_998931.1	1.28677	1.38872	0.694361	0.630146
XP_020933637.1	1.20739	1.45588	0.753609	0.583129
XP_003132938.1	1.15873	1.52895	0.603967	0.708354
NP_001254774.1 (+20)	1.40509	1.29294	0.646472	0.655496
XP_003358655.1 (+1)	1.25971	1.4271	0.579583	0.733611
NP_001008482.1 (+1)	1.21108	1.48071	0.715136	0.593076
NP_001231795.1	1.23788	1.46192	0.627578	0.672622
XP_020927281.1	1.3609	1.34216	0.630496	0.666445
XP_005674599.3	1.18968	1.51633	0.620103	0.673887
NP_999022.1	1.13923	1.56706	0.691623	0.602093
XP_013848623.1	1.26733	1.41598	0.780136	0.536555
NP_999473.1	1.20428	1.5138	0.632077	0.649847
NP_999563.1	1.17043	1.55514	0.676914	0.597514
XP_005671098.1 (+5)	1.11907	1.6047	0.68887	0.587355
NP_001230289.1	1.26378	1.47196	0.614609	0.649653
NP_001106911.1 (+1)	1.27558	1.46526	0.688322	0.570839
XP_020950035.1	1.27034	1.4796	0.685492	0.564565
XP_005662159.1	1.11524	1.63281	0.705811	0.546144
XP_020940587.1	1.01325	1.75199	0.706614	0.528141
XP_020953010.1	1.40429	1.38496	0.628439	0.582305
XP_020918538.1	1.50817	1.30387	0.612506	0.575463
XP_020945387.1 (+1)	1.42982	1.39073	0.648797	0.530652
XP_020954120.1 (+1)	1.6134	1.22273	0.539654	0.624212
NP_001038043.1	1.25792	1.60329	0.543758	0.595031
NP_001001539.1	1.37789	1.47678	0.511376	0.633957
NP_001116558.1 (+1)	1.45206	1.42218	0.527813	0.597951
NP_001153087.1	1.27667	1.63851	0.548051	0.536773
XP_005661599.2 (+1)	1.35855	1.56057	0.532949	0.547932
XP_003134450.6	1.25639	1.66935	0.450402	0.623857
XP_013850255.1	1.43259	1.51428	0.546628	0.506499
NP_999607.1	1.59513	1.35067	0.458081	0.59612
XP_003131485.1	1.3186	1.6575	0.50663	0.517276
NP_999017.1	1.27668	1.73196	0.500833	0.490526
XP_020951286.1	1.40309	1.61172	0.573794	0.411397
XP_020952401.1 (+2)	1.56344	1.4894	0.448982	0.498176
NP_999015.2	1.64436	1.56648	0.380911	0.40825
YP_004021579.1 (+4)	2.03578	1.29736	0.388391	0.278468
