# Supplementary material for: iTRAQ-based proteomic analysis of sperm reveals candidate proteins that affect the quality of spermatozoa from boars on plateaus
Source: Proteome Sci. 2021 Jul 30;19:9. doi: 10.1186/s12953-021-00177-9 (PMC8323236; doi:10.1186/s12953-021-00177-9)
Supplement: Supplementary file 4 — Additional file 4: Table S4. Go analysis of DEPs. [file 12953_2021_177_MOESM4_ESM.xlsx]

## Sheet: GO analysis-BP-MF-CC
Table S4- Go analysis of DEPs
GO biological process complete	Mus musculus - REFLIST (22296)	upload_1 (169)	upload_1 (expected)	upload_1 (over/under)	upload_1 (fold Enrichment)	upload_1 (raw P-value)	upload_1 (FDR)
removal of superoxide radicals (GO:0019430)	12	4	0.09	+	43.98	5.24e-06	0.00517
cellular response to superoxide (GO:0071451)	14	4	0.11	+	37.69	8.71e-06	0.00723
cellular response to oxygen radical (GO:0071450)	14	4	0.11	+	37.69	8.71e-06	0.00687
regulation of protein folding (GO:1903332)	11	3	0.08	+	35.98	0.000143	0.0318
cellular oxidant detoxification (GO:0098869)	15	4	0.11	+	35.18	1.1e-05	0.00786
positive regulation by host of viral process (GO:0044794)	19	5	0.14	+	34.72	8.6e-07	0.00169
response to superoxide (GO:0000303)	17	4	0.13	+	31.04	1.67e-05	0.0102
regulation of plasminogen activation (GO:0010755)	13	3	0.1	+	30.45	0.000218	0.0382
response to oxygen radical (GO:0000305)	18	4	0.14	+	29.32	2.03e-05	0.0115
hepatocyte apoptotic process (GO:0097284)	14	3	0.11	+	28.27	0.000263	0.0432
mitotic cytokinetic process (GO:1902410)	20	4	0.15	+	26.39	2.92e-05	0.0149
cellular detoxification (GO:1990748)	26	5	0.2	+	25.37	3.29e-06	0.00472
regulation of mitotic spindle assembly (GO:1901673)	21	4	0.16	+	25.13	3.46e-05	0.016
protein refolding (GO:0042026)	27	5	0.2	+	24.43	3.88e-06	0.0051
virion assembly (GO:0019068)	22	4	0.17	+	23.99	4.06e-05	0.0169
modulation by host of viral process (GO:0044788)	29	5	0.22	+	22.75	5.3e-06	0.00491
cytokinetic process (GO:0032506)	35	5	0.27	+	18.85	1.21e-05	0.00828
regulation of spindle assembly (GO:0090169)	28	4	0.21	+	18.85	9.43e-05	0.027
chaperone cofactor-dependent protein refolding (GO:0051085)	30	4	0.23	+	17.59	0.00012	0.0306
superoxide metabolic process (GO:0006801)	35	4	0.27	+	15.08	0.000207	0.0375
'de novo' posttranslational protein folding (GO:0051084)	35	4	0.27	+	15.08	0.000207	0.0371
detoxification (GO:0098754)	44	5	0.33	+	14.99	3.31e-05	0.0158
'de novo' protein folding (GO:0006458)	36	4	0.27	+	14.66	0.000229	0.0396
regulation of mitotic spindle organization (GO:0060236)	38	4	0.29	+	13.89	0.000277	0.0441
mitotic cytokinesis (GO:0000281)	65	5	0.49	+	10.15	0.000185	0.0352
cellular response to toxic substance (GO:0097237)	120	9	0.91	+	9.89	5.9e-07	0.00133
modification by host of symbiont morphology or physiology (GO:0051851)	69	5	0.52	+	9.56	0.000241	0.0404
positive regulation of viral process (GO:0048524)	84	6	0.64	+	9.42	6.12e-05	0.021
cellular response to reactive oxygen species (GO:0034614)	115	8	0.87	+	9.18	4.29e-06	0.00521
protein folding (GO:0006457)	149	10	1.13	+	8.85	3.62e-07	0.00114
modification of morphology or physiology of other organism involved in symbiotic interaction (GO:0051817)	93	6	0.7	+	8.51	0.000104	0.0274
cytokinesis (GO:0000910)	96	6	0.73	+	8.25	0.000123	0.0298
reactive oxygen species metabolic process (GO:0072593)	109	6	0.83	+	7.26	0.000237	0.0402
response to reactive oxygen species (GO:0000302)	165	8	1.25	+	6.4	5.12e-05	0.0197
cellular response to oxidative stress (GO:0034599)	205	9	1.55	+	5.79	3.66e-05	0.016
symbiotic process (GO:0044403)	220	9	1.67	+	5.4	6.18e-05	0.0207
regulation of organelle assembly (GO:1902115)	205	8	1.55	+	5.15	0.000217	0.0384
positive regulation of proteolysis (GO:0045862)	325	12	2.46	+	4.87	9.9e-06	0.00744
response to toxic substance (GO:0009636)	301	11	2.28	+	4.82	2.57e-05	0.0135
response to inorganic substance (GO:0010035)	413	14	3.13	+	4.47	4.58e-06	0.00516
establishment of organelle localization (GO:0051656)	303	10	2.3	+	4.35	0.000136	0.031
response to oxidative stress (GO:0006979)	336	11	2.55	+	4.32	6.72e-05	0.0221
regulation of peptidase activity (GO:0052547)	410	13	3.11	+	4.18	2.01e-05	0.0117
regulation of proteolysis (GO:0030162)	704	22	5.34	+	4.12	2.97e-08	0.000234
protein homooligomerization (GO:0051260)	364	11	2.76	+	3.99	0.000133	0.0309
cofactor metabolic process (GO:0051186)	376	11	2.85	+	3.86	0.000175	0.035
peptide metabolic process (GO:0006518)	451	13	3.42	+	3.8	5.21e-05	0.0191
supramolecular fiber organization (GO:0097435)	449	12	3.4	+	3.53	0.000201	0.0369
male gamete generation (GO:0048232)	568	15	4.31	+	3.48	3.65e-05	0.0165
regulation of cytoskeleton organization (GO:0051493)	535	14	4.06	+	3.45	7.36e-05	0.0223
regulation of vesicle-mediated transport (GO:0060627)	582	15	4.41	+	3.4	4.78e-05	0.0193
spermatogenesis (GO:0007283)	548	14	4.15	+	3.37	9.42e-05	0.0275
protein complex oligomerization (GO:0051259)	566	14	4.29	+	3.26	0.000131	0.0313
cellular amide metabolic process (GO:0043603)	663	15	5.03	+	2.98	0.000195	0.0361
gamete generation (GO:0007276)	689	15	5.22	+	2.87	0.000291	0.0454
regulation of MAPK cascade (GO:0043408)	735	16	5.57	+	2.87	0.000182	0.0351
sexual reproduction (GO:0019953)	835	18	6.33	+	2.84	8.02e-05	0.0239
oxidation-reduction process (GO:0055114)	791	17	6	+	2.84	0.000132	0.0311
protein-containing complex assembly (GO:0065003)	1334	28	10.11	+	2.77	1.15e-06	0.00201
organonitrogen compound catabolic process (GO:1901565)	879	18	6.66	+	2.7	0.00015	0.0325
protein-containing complex subunit organization (GO:0043933)	1522	30	11.54	+	2.6	1.61e-06	0.00253
regulation of organelle organization (GO:0033043)	1225	24	9.29	+	2.58	2.24e-05	0.0122
regulation of cellular component biogenesis (GO:0044087)	923	18	7	+	2.57	0.00027	0.0434
regulation of hydrolase activity (GO:0051336)	977	19	7.41	+	2.57	0.000188	0.0352
cellular component assembly (GO:0022607)	2184	42	16.55	+	2.54	1.51e-08	0.000239
positive regulation of cellular protein metabolic process (GO:0032270)	1528	29	11.58	+	2.5	5.1e-06	0.00536
positive regulation of cellular component organization (GO:0051130)	1217	23	9.22	+	2.49	5.8e-05	0.0208
protein transport (GO:0015031)	1230	23	9.32	+	2.47	6.79e-05	0.0218
regulation of intracellular signal transduction (GO:1902531)	1577	29	11.95	+	2.43	1.27e-05	0.00832
intracellular transport (GO:0046907)	1142	21	8.66	+	2.43	0.000181	0.0356
positive regulation of protein metabolic process (GO:0051247)	1635	30	12.39	+	2.42	8.7e-06	0.00762
peptide transport (GO:0015833)	1258	23	9.54	+	2.41	0.000142	0.0319
establishment of protein localization (GO:0045184)	1315	24	9.97	+	2.41	9.71e-05	0.0273
amide transport (GO:0042886)	1279	23	9.69	+	2.37	0.00016	0.0333
cellular component biogenesis (GO:0044085)	2406	43	18.24	+	2.36	8.14e-08	0.000428
cellular protein localization (GO:0034613)	1375	24	10.42	+	2.3	0.000151	0.0321
regulation of cellular protein metabolic process (GO:0032268)	2470	43	18.72	+	2.3	2.03e-07	0.000801
cellular macromolecule localization (GO:0070727)	1382	24	10.48	+	2.29	0.00016	0.0336
establishment of localization in cell (GO:0051649)	1441	25	10.92	+	2.29	0.000114	0.0296
reproductive process (GO:0022414)	1390	24	10.54	+	2.28	0.000172	0.0351
reproduction (GO:0000003)	1391	24	10.54	+	2.28	0.000173	0.035
positive regulation of molecular function (GO:0044093)	1422	24	10.78	+	2.23	0.00023	0.0394
regulation of catalytic activity (GO:0050790)	1798	30	13.63	+	2.2	4.82e-05	0.019
regulation of phosphate metabolic process (GO:0019220)	1684	28	12.76	+	2.19	0.0001	0.0277
regulation of phosphorus metabolic process (GO:0051174)	1685	28	12.77	+	2.19	0.000101	0.0269
regulation of protein metabolic process (GO:0051246)	2661	44	20.17	+	2.18	5.69e-07	0.00149
nitrogen compound transport (GO:0071705)	1526	25	11.57	+	2.16	0.000321	0.0496
cellular localization (GO:0051641)	2040	33	15.46	+	2.13	4.01e-05	0.0171
protein localization (GO:0008104)	1907	30	14.45	+	2.08	0.000146	0.0319
multi-organism process (GO:0051704)	2378	36	18.02	+	2	5.18e-05	0.0195
regulation of cellular component organization (GO:0051128)	2464	37	18.68	+	1.98	6.11e-05	0.0214
organelle organization (GO:0006996)	3000	44	22.74	+	1.93	1.33e-05	0.0084
regulation of molecular function (GO:0065009)	2476	36	18.77	+	1.92	0.000121	0.0303
regulation of signal transduction (GO:0009966)	2763	38	20.94	+	1.81	0.00025	0.0415
establishment of localization (GO:0051234)	3664	48	27.77	+	1.73	0.0001	0.0272
transport (GO:0006810)	3523	46	26.7	+	1.72	0.000182	0.0354
localization (GO:0051179)	4795	60	36.35	+	1.65	3.1e-05	0.0153
cellular component organization (GO:0016043)	5145	62	39	+	1.59	7.23e-05	0.0228
cellular component organization or biogenesis (GO:0071840)	5335	62	40.44	+	1.53	0.000267	0.0434
sensory perception (GO:0007600)	1624	1	12.31	-	0.08	7.34e-05	0.0227
sensory perception of smell (GO:0007608)	1122	0	8.5	-	< 0.01	0.000278	0.0439
sensory perception of chemical stimulus (GO:0007606)	1220	0	9.25	-	< 0.01	0.000122	0.0301
GO molecular function complete	Mus musculus - REFLIST (22296)	upload_1 (169)	upload_1 (expected)	upload_1 (over/under)	upload_1 (fold Enrichment)	upload_1 (raw P-value)	upload_1 (FDR)
unfolded protein binding (GO:0051082)	97	8	0.74	+	10.88	1.3e-06	0.00199
heat shock protein binding (GO:0031072)	138	8	1.05	+	7.65	1.52e-05	0.00992
purine nucleoside binding (GO:0001883)	366	13	2.77	+	4.69	6.26e-06	0.00574
nucleoside binding (GO:0001882)	375	13	2.84	+	4.57	8.06e-06	0.00615
peptide binding (GO:0042277)	301	10	2.28	+	4.38	0.000129	0.0368
purine ribonucleoside binding (GO:0032550)	362	12	2.74	+	4.37	2.78e-05	0.0127
ribonucleoside binding (GO:0032549)	365	12	2.77	+	4.34	3e-05	0.0125
guanyl ribonucleotide binding (GO:0032561)	378	12	2.87	+	4.19	4.17e-05	0.0159
guanyl nucleotide binding (GO:0019001)	378	12	2.87	+	4.19	4.17e-05	0.0147
protein-containing complex binding (GO:0044877)	1242	28	9.41	+	2.97	2.85e-07	0.00131
enzyme binding (GO:0019899)	2314	39	17.54	+	2.22	1.75e-06	0.002
small molecule binding (GO:0036094)	2402	36	18.21	+	1.98	8.65e-05	0.0283
anion binding (GO:0043168)	2675	40	20.28	+	1.97	2.46e-05	0.0125
protein binding (GO:0005515)	8997	100	68.2	+	1.47	1.22e-06	0.00278
signaling receptor activity (GO:0038023)	2304	4	17.46	-	0.23	0.000172	0.0463
molecular transducer activity (GO:0060089)	2353	4	17.84	-	0.22	0.000118	0.036
transmembrane signaling receptor activity (GO:0004888)	2120	2	16.07	-	0.12	1.56e-05	0.0089
GO cellular component complete	Mus musculus - REFLIST (22296)	upload_1 (169)	upload_1 (expected)	upload_1 (over/under)	upload_1 (fold Enrichment)	upload_1 (raw P-value)	upload_1 (FDR)
discoidal high-density lipoprotein particle (GO:0034365)	3	2	0.02	+	87.95	0.000554	0.0193
Schwann cell microvillus (GO:0097454)	3	2	0.02	+	87.95	0.000554	0.0189
intermediate-density lipoprotein particle (GO:0034363)	5	2	0.04	+	52.77	0.00115	0.0357
ESCRT III complex (GO:0000815)	9	3	0.07	+	43.98	8.75e-05	0.00392
ESCRT complex (GO:0036452)	24	3	0.18	+	16.49	0.00107	0.0348
smooth endoplasmic reticulum (GO:0005790)	36	4	0.27	+	14.66	0.000229	0.0094
myelin sheath (GO:0043209)	213	19	1.61	+	11.77	1.37e-14	9.22e-12
extracellular exosome (GO:0070062)	78	6	0.59	+	10.15	4.15e-05	0.00214
acrosomal vesicle (GO:0001669)	126	9	0.96	+	9.42	8.66e-07	7.27e-05
extracellular vesicle (GO:1903561)	86	6	0.65	+	9.2	6.93e-05	0.00325
extracellular organelle (GO:0043230)	102	7	0.77	+	9.05	1.88e-05	0.00115
mitochondrial intermembrane space (GO:0005758)	76	5	0.58	+	8.68	0.000367	0.0142
organelle envelope lumen (GO:0031970)	89	5	0.67	+	7.41	0.000727	0.024
basement membrane (GO:0005604)	107	6	0.81	+	7.4	0.000216	0.00905
ruffle (GO:0001726)	144	7	1.09	+	6.41	0.00015	0.00656
intermediate filament (GO:0005882)	127	6	0.96	+	6.23	0.000517	0.0186
sperm part (GO:0097223)	239	11	1.81	+	6.07	3.2e-06	0.00023
late endosome (GO:0005770)	199	9	1.51	+	5.97	2.93e-05	0.00168
mitochondrial inner membrane (GO:0005743)	431	18	3.27	+	5.51	8.95e-09	1.06e-06
mitochondrial envelope (GO:0005740)	651	27	4.93	+	5.47	1.39e-12	5.61e-10
endosome membrane (GO:0010008)	209	8	1.58	+	5.05	0.000246	0.00991
organelle inner membrane (GO:0019866)	473	18	3.59	+	5.02	3.52e-08	3.73e-06
mitochondrial membrane (GO:0031966)	606	23	4.59	+	5.01	3.97e-10	7.27e-08
secretory granule (GO:0030141)	386	14	2.93	+	4.78	2.16e-06	0.000161
endosomal part (GO:0044440)	236	8	1.79	+	4.47	0.000537	0.019
mitochondrial part (GO:0044429)	837	28	6.34	+	4.41	6.8e-11	1.37e-08
mitochondrial membrane part (GO:0044455)	214	7	1.62	+	4.32	0.00146	0.0431
organelle envelope (GO:0031967)	1044	33	7.91	+	4.17	4.54e-12	1.53e-09
envelope (GO:0031975)	1046	33	7.93	+	4.16	4.77e-12	1.37e-09
cell leading edge (GO:0031252)	377	11	2.86	+	3.85	0.000179	0.00768
secretory vesicle (GO:0099503)	585	16	4.43	+	3.61	1.31e-05	0.000825
membrane region (GO:0098589)	376	10	2.85	+	3.51	0.00071	0.0239
perinuclear region of cytoplasm (GO:0048471)	645	16	4.89	+	3.27	4.15e-05	0.0022
vesicle (GO:0031982)	1963	47	14.88	+	3.16	9.77e-13	4.92e-10
cytoplasmic vesicle (GO:0031410)	1840	43	13.95	+	3.08	2.59e-11	6.53e-09
intracellular vesicle (GO:0097708)	1845	43	13.98	+	3.07	2.83e-11	6.33e-09
cytoplasmic region (GO:0099568)	475	11	3.6	+	3.06	0.00117	0.0357
extracellular matrix (GO:0031012)	475	11	3.6	+	3.06	0.00117	0.0352
cytoplasmic vesicle part (GO:0044433)	562	13	4.26	+	3.05	0.000427	0.0159
mitochondrion (GO:0005739)	1781	39	13.5	+	2.89	1.72e-09	2.67e-07
endosome (GO:0005768)	833	18	6.31	+	2.85	7.79e-05	0.00357
whole membrane (GO:0098805)	1123	24	8.51	+	2.82	5.47e-06	0.000367
organelle membrane (GO:0031090)	2088	43	15.83	+	2.72	1.28e-09	2.14e-07
bounding membrane of organelle (GO:0098588)	1081	22	8.19	+	2.68	2.91e-05	0.00172
cell body (GO:0044297)	794	16	6.02	+	2.66	0.000422	0.016
extracellular space (GO:0005615)	1998	34	15.14	+	2.25	9e-06	0.000585
extracellular region part (GO:0044421)	2235	38	16.94	+	2.24	2.11e-06	0.000164
extracellular region (GO:0005576)	2788	46	21.13	+	2.18	2.84e-07	2.73e-05
cytoskeletal part (GO:0044430)	1540	25	11.67	+	2.14	0.00035	0.0138
cytoskeleton (GO:0005856)	2087	33	15.82	+	2.09	5.21e-05	0.00263
cytosol (GO:0005829)	3487	51	26.43	+	1.93	2.11e-06	0.00017
cytoplasmic part (GO:0044444)	8469	120	64.19	+	1.87	7.78e-18	7.84e-15
cell projection (GO:0042995)	2427	34	18.4	+	1.85	0.000447	0.0164
endomembrane system (GO:0012505)	3796	53	28.77	+	1.84	4.92e-06	0.000342
plasma membrane bounded cell projection (GO:0120025)	2229	31	16.9	+	1.83	0.00112	0.0353
intracellular non-membrane-bounded organelle (GO:0043232)	4093	53	31.02	+	1.71	5.53e-05	0.00272
non-membrane-bounded organelle (GO:0043228)	4112	53	31.17	+	1.7	5.8e-05	0.00278
cytoplasm (GO:0005737)	10929	138	82.84	+	1.67	2.47e-18	4.98e-15
intracellular organelle part (GO:0044446)	7321	88	55.49	+	1.59	3.79e-07	3.32e-05
organelle part (GO:0044422)	7678	91	58.2	+	1.56	3.38e-07	3.1e-05
membrane-bounded organelle (GO:0043227)	10958	117	83.06	+	1.41	1.66e-07	1.68e-05
organelle (GO:0043226)	12215	130	92.59	+	1.4	3.38e-09	4.86e-07
intracellular organelle (GO:0043229)	11919	126	90.34	+	1.39	2.47e-08	2.77e-06
intracellular part (GO:0044424)	13639	139	103.38	+	1.34	4.23e-09	5.68e-07
intracellular (GO:0005622)	13669	139	103.61	+	1.34	6.31e-09	7.95e-07
intracellular membrane-bounded organelle (GO:0043231)	10245	99	77.66	+	1.27	0.00111	0.0354
cell part (GO:0044464)	16227	146	123	+	1.19	3.75e-05	0.00204
cell (GO:0005623)	16229	146	123.01	+	1.19	3.75e-05	0.0021
