# Supplementary material for: iTRAQ-based proteomic analysis of sperm reveals candidate proteins that affect the quality of spermatozoa from boars on plateaus
Source: Proteome Sci. 2021 Jul 30;19:9. doi: 10.1186/s12953-021-00177-9 (PMC8323236; doi:10.1186/s12953-021-00177-9)
Supplement: Supplementary file 5 — Additional file 5: Table S5. KEGG analysis of DEPs. [file 12953_2021_177_MOESM5_ESM.xlsx]

## Sheet: Table S5 KEGG pathways  of the 
Table S5- KEGG analysis of DEPs
#term ID	term description	observed gene count	background gene count	false discovery rate	matching proteins in your network (IDs)	matching proteins in your network (labels)
mmu04144	Endocytosis	16	258	4.07e-06	ENSMUSP00000000759,ENSMUSP00000007248,ENSMUSP00000019649,ENSMUSP00000025684,ENSMUSP00000028755,ENSMUSP00000036206,ENSMUSP00000038562,ENSMUSP00000058042,ENSMUSP00000079905,ENSMUSP00000084586,ENSMUSP00000093995,ENSMUSP00000103481,ENSMUSP00000105657,ENSMUSP0	Arf1,Arpc5l,Capza3,Chmp1a,Chmp1b,Chmp4b,Clta,Ehd1,Ehd4,Hspa1a,Hspa1l,Iqsec2,Pdcd6ip,Rab11fip1,Snx5,Ubb
mmu05012	Parkinson's disease	10	138	0.00027	ENSMUSP00000019649,ENSMUSP00000022293,ENSMUSP00000023085,ENSMUSP00000034881,ENSMUSP00000049000,ENSMUSP00000064988,ENSMUSP00000079944,ENSMUSP00000080995,ENSMUSP00000087073,ENSMUSP00000124523	Cox5b,Cox6b2,Cox7a2,Cycs,Htra2,Ndufa6,Ndufv3,Ubb,Vdac2,mt-Atp8
mmu05134	Legionellosis	7	57	0.00027	ENSMUSP00000007248,ENSMUSP00000029623,ENSMUSP00000042457,ENSMUSP00000079905,ENSMUSP00000084586,ENSMUSP00000124523,ENSMUSP00000127330	Arf1,Cycs,Eef1a1,Hspa1a,Hspa1l,Rab1,Tlr2
mmu05016	Huntington's disease	11	187	0.00028	ENSMUSP00000007012,ENSMUSP00000022293,ENSMUSP00000023085,ENSMUSP00000034881,ENSMUSP00000049000,ENSMUSP00000064988,ENSMUSP00000079944,ENSMUSP00000080995,ENSMUSP00000090086,ENSMUSP00000103481,ENSMUSP00000124523	Clta,Cox5b,Cox6b2,Cox7a2,Cycs,Ndufa6,Ndufv3,Sod2,Tfam,Vdac2,mt-Atp8
mmu04216	Ferroptosis	5	40	0.0035	ENSMUSP00000022293,ENSMUSP00000035163,ENSMUSP00000088857,ENSMUSP00000094863,ENSMUSP00000104533	Acsl6,Cp,Gpx4,Ica,Vdac2
mmu04810	Regulation of actin cytoskeleton	9	208	0.0124	ENSMUSP00000002640,ENSMUSP00000026436,ENSMUSP00000029445,ENSMUSP00000029653,ENSMUSP00000042150,ENSMUSP00000054499,ENSMUSP00000063734,ENSMUSP00000108483,ENSMUSP00000112259	Arpc5l,Baiap2,Cfl1,Egf,Ezr,Fn1,Nras,Rras,Scin
mmu05010	Alzheimer's disease	8	167	0.0124	ENSMUSP00000023085,ENSMUSP00000034881,ENSMUSP00000049000,ENSMUSP00000064988,ENSMUSP00000079944,ENSMUSP00000080995,ENSMUSP00000124523,ENSMUSP00000133302	Apoe,Cox5b,Cox6b2,Cox7a2,Cycs,Ndufa6,Ndufv3,mt-Atp8
mmu00480	Glutathione metabolism	5	61	0.0136	ENSMUSP00000004134,ENSMUSP00000034902,ENSMUSP00000052592,ENSMUSP00000094863,ENSMUSP00000103015	Anpep,Gpx4,Gsta2,Gstm5,Gsto2
mmu04612	Antigen processing and presentation	5	78	0.0341	ENSMUSP00000007248,ENSMUSP00000020637,ENSMUSP00000021607,ENSMUSP00000028683,ENSMUSP00000084586	Canx,Hspa1a,Hspa1l,Lgmn,Pdia3
mmu00190	Oxidative phosphorylation	6	129	0.0492	ENSMUSP00000023085,ENSMUSP00000034881,ENSMUSP00000049000,ENSMUSP00000064988,ENSMUSP00000079944,ENSMUSP00000080995	Cox5b,Cox6b2,Cox7a2,Ndufa6,Ndufv3,mt-Atp8
mmu00790	Folate biosynthesis	3	26	0.0492	ENSMUSP00000030551,ENSMUSP00000049394,ENSMUSP00000095843	Alpl,Cbr1,Ggh
mmu04714	Thermogenesis	8	223	0.0492	ENSMUSP00000023085,ENSMUSP00000029445,ENSMUSP00000034881,ENSMUSP00000049000,ENSMUSP00000064988,ENSMUSP00000079944,ENSMUSP00000080995,ENSMUSP00000104533	Acsl6,Cox5b,Cox6b2,Cox7a2,Ndufa6,Ndufv3,Nras,mt-Atp8
mmu04915	Estrogen signaling pathway	6	131	0.0492	ENSMUSP00000007248,ENSMUSP00000007317,ENSMUSP00000020238,ENSMUSP00000023803,ENSMUSP00000029445,ENSMUSP00000084586	Hsp90b1,Hspa1a,Hspa1l,Krt18,Krt19,Nras
