# Supplementary material for: iTRAQ-based proteomic analysis of sperm reveals candidate proteins that affect the quality of spermatozoa from boars on plateaus
Source: Proteome Sci. 2021 Jul 30;19:9. doi: 10.1186/s12953-021-00177-9 (PMC8323236; doi:10.1186/s12953-021-00177-9)
Supplement: Supplementary file 6 — Additional file 6: Table S6. The PPI relationships and scores. [file 12953_2021_177_MOESM6_ESM.xlsx]

## Sheet: string_interactions
Table S6- The PPI relationships and scores
#node1	node2	node1_string_internal_id	node2_string_internal_id	node1_external_id	node2_external_id	neighborhood_on_chromosome	gene_fusion	phylogenetic_cooccurrence	homology	coexpression	experimentally_determined_interaction	database_annotated	automated_textmining	combined_score
Ndufa5	Ndufa6	5017951	5017711	10090.ENSMUSP00000023851	10090.ENSMUSP00000023085	0	0	0	0	0.943	0.97	0.9	0.551	0.999
Rpsa	Rps14	5021080	5018277	10090.ENSMUSP00000035105	10090.ENSMUSP00000025511	0.139	0	0.201	0	0.815	0.958	0.72	0.616	0.999
Rps3	Rps14	5020408	5018277	10090.ENSMUSP00000032998	10090.ENSMUSP00000025511	0.172	0	0.247	0	0.999	0.971	0.9	0.841	0.999
Rpsa	Rps3	5021080	5020408	10090.ENSMUSP00000035105	10090.ENSMUSP00000032998	0.165	0	0	0	0.823	0.958	0.72	0.595	0.999
Rpl31	Rps14	5036727	5018277	10090.ENSMUSP00000137631	10090.ENSMUSP00000025511	0	0	0	0	0.911	0.97	0	0.784	0.999
Rpl31	Rps3	5036727	5020408	10090.ENSMUSP00000137631	10090.ENSMUSP00000032998	0	0	0	0	0.914	0.97	0	0.545	0.998
Pdia3	Canx	5019139	5016971	10090.ENSMUSP00000028683	10090.ENSMUSP00000020637	0	0	0	0	0.581	0.23	0.9	0.943	0.997
Ndufv3	Ndufa6	5023488	5017711	10090.ENSMUSP00000049000	10090.ENSMUSP00000023085	0	0	0	0	0.358	0.895	0.9	0.489	0.996
Krt8	Krt18	5017969	5017929	10090.ENSMUSP00000023952	10090.ENSMUSP00000023803	0	0	0	0.763	0.948	0.197	0.9	0.887	0.996
Rpl31	Rpsa	5036727	5021080	10090.ENSMUSP00000137631	10090.ENSMUSP00000035105	0	0	0	0	0.806	0.958	0	0.239	0.993
Ndufv3	Ndufa5	5023488	5017951	10090.ENSMUSP00000049000	10090.ENSMUSP00000023851	0	0	0	0	0.241	0.814	0.9	0.435	0.99
Bicd2	Rab6a	5021853	5020390	10090.ENSMUSP00000039394	10090.ENSMUSP00000032946	0	0	0	0	0	0.548	0.9	0.804	0.99
Fn1	Egf	5024348	5019434	10090.ENSMUSP00000054499	10090.ENSMUSP00000029653	0	0	0	0	0	0	0.9	0.865	0.985
Pdcd6ip	Chmp4b	5032556	5021292	10090.ENSMUSP00000107492	10090.ENSMUSP00000036206	0	0	0	0	0.118	0.699	0.8	0.727	0.983
Pdia3	Hsp90b1	5019139	5016855	10090.ENSMUSP00000028683	10090.ENSMUSP00000020238	0	0	0	0	0.869	0.403	0	0.789	0.982
Iqsec2	Arf1	5029799	5028058	10090.ENSMUSP00000093995	10090.ENSMUSP00000079905	0	0	0	0	0	0.97	0	0.406	0.981
Canx	Hsp90b1	5016971	5016855	10090.ENSMUSP00000020637	10090.ENSMUSP00000020238	0	0	0	0	0.823	0.445	0	0.824	0.981
Ezr	Slc9a3r1	5025724	5017096	10090.ENSMUSP00000063734	10090.ENSMUSP00000021077	0	0	0	0	0.113	0.715	0	0.924	0.979
Krt8	Krt19	5017969	5016033	10090.ENSMUSP00000023952	10090.ENSMUSP00000007317	0	0	0	0.782	0.604	0.37	0.9	0.805	0.977
Tlr2	Tollip	5019417	5015475	10090.ENSMUSP00000029623	10090.ENSMUSP00000001950	0	0	0	0	0	0.197	0.8	0.87	0.977
Ube2n	Ubb	5030333	5016738	10090.ENSMUSP00000096932	10090.ENSMUSP00000019649	0	0	0	0	0.086	0.958	0	0.406	0.975
Fn1	Timp1	5024348	5016133	10090.ENSMUSP00000054499	10090.ENSMUSP00000009530	0	0	0	0	0.218	0	0.9	0.714	0.975
Apoe	Apoa1	5035918	5020911	10090.ENSMUSP00000133302	10090.ENSMUSP00000034588	0	0	0	0.605	0.221	0.538	0.9	0.862	0.974
Apoa1	Kng1	5020911	5017861	10090.ENSMUSP00000034588	10090.ENSMUSP00000023589	0	0	0	0	0.628	0	0.9	0.381	0.974
Muc5b	Muc20	5035040	5033156	10090.ENSMUSP00000128276	10090.ENSMUSP00000110769	0	0	0	0	0.062	0	0.9	0.731	0.972
Eef1a1	Rps3	5022374	5020408	10090.ENSMUSP00000042457	10090.ENSMUSP00000032998	0	0	0	0	0.803	0.784	0	0.374	0.971
Eif4h	Eif4g1	5023465	5023251	10090.ENSMUSP00000048833	10090.ENSMUSP00000047678	0	0	0	0	0.103	0.201	0.9	0.571	0.965
Egf	Timp1	5019434	5016133	10090.ENSMUSP00000029653	10090.ENSMUSP00000009530	0	0	0	0	0	0	0.9	0.657	0.964
Cep135	Cep76	5033401	5029923	10090.ENSMUSP00000112602	10090.ENSMUSP00000095149	0	0	0	0	0.062	0	0.9	0.642	0.963
Cyb5b	Cyb5r3	5020844	5016564	10090.ENSMUSP00000034400	10090.ENSMUSP00000018186	0	0	0	0	0.086	0.197	0.9	0.515	0.959
Cd2ap	Ubb	5018033	5016738	10090.ENSMUSP00000024709	10090.ENSMUSP00000019649	0	0	0	0	0	0.958	0	0	0.958
Cox7a2	Ndufa5	5021009	5017951	10090.ENSMUSP00000034881	10090.ENSMUSP00000023851	0	0	0	0	0.909	0	0	0.558	0.958
Rab1	Rab6a	5034892	5020390	10090.ENSMUSP00000127330	10090.ENSMUSP00000032946	0	0	0.443	0.872	0.109	0.457	0.9	0.78	0.955
Cp	Apoa1	5029090	5020911	10090.ENSMUSP00000088857	10090.ENSMUSP00000034588	0	0	0	0	0.118	0	0.9	0.527	0.954
Apoe	Fn1	5035918	5024348	10090.ENSMUSP00000133302	10090.ENSMUSP00000054499	0	0	0	0	0.061	0	0.9	0.53	0.952
St13	Hspa1a	5035408	5028636	10090.ENSMUSP00000130195	10090.ENSMUSP00000084586	0	0	0	0	0.122	0.159	0.9	0.419	0.951
Muc20	B3gnt3	5033156	5020793	10090.ENSMUSP00000110769	10090.ENSMUSP00000034260	0	0	0	0	0.06	0	0.9	0.529	0.951
Apoe	Timp1	5035918	5016133	10090.ENSMUSP00000133302	10090.ENSMUSP00000009530	0	0	0	0	0	0	0.9	0.52	0.949
Krt18	Krt19	5017929	5016033	10090.ENSMUSP00000023803	10090.ENSMUSP00000007317	0	0	0	0.916	0.47	0	0.9	0.845	0.948
Rab6a	Rab2b	5020390	5017613	10090.ENSMUSP00000032946	10090.ENSMUSP00000022765	0	0	0.437	0.871	0.138	0.371	0.9	0.469	0.947
Egf	Nras	5019434	5019358	10090.ENSMUSP00000029653	10090.ENSMUSP00000029445	0	0	0	0	0	0.048	0.9	0.46	0.944
Rab6a	Rab25	5020390	5016092	10090.ENSMUSP00000032946	10090.ENSMUSP00000008745	0	0	0.443	0.842	0.118	0.354	0.9	0.226	0.943
Rab1	Rab2b	5034892	5017613	10090.ENSMUSP00000127330	10090.ENSMUSP00000022765	0	0	0.438	0.923	0.12	0.36	0.9	0.558	0.943
Egf	Kng1	5019434	5017861	10090.ENSMUSP00000029653	10090.ENSMUSP00000023589	0	0	0	0	0	0	0.9	0.436	0.941
Chmp1b	Chmp4b	5033603	5021292	10090.ENSMUSP00000113588	10090.ENSMUSP00000036206	0	0	0	0	0.169	0.793	0	0.67	0.938
Fn1	Vtn	5024348	5016509	10090.ENSMUSP00000054499	10090.ENSMUSP00000017488	0	0	0	0	0.061	0.077	0	0.934	0.938
Apoe	Cp	5035918	5029090	10090.ENSMUSP00000133302	10090.ENSMUSP00000088857	0	0	0	0	0.095	0	0.9	0.379	0.938
Fn1	Hsp90b1	5024348	5016855	10090.ENSMUSP00000054499	10090.ENSMUSP00000020238	0	0	0	0	0.069	0.046	0.9	0.37	0.936
Cp	Kng1	5029090	5017861	10090.ENSMUSP00000088857	10090.ENSMUSP00000023589	0	0	0	0	0.162	0	0.9	0.286	0.935
Fn1	Apoa1	5024348	5020911	10090.ENSMUSP00000054499	10090.ENSMUSP00000034588	0	0	0	0	0.061	0.056	0.9	0.359	0.935
Cp	Fn1	5029090	5024348	10090.ENSMUSP00000088857	10090.ENSMUSP00000054499	0	0	0	0	0.128	0	0.9	0.294	0.933
Rap1a	Fn1	5029006	5024348	10090.ENSMUSP00000088174	10090.ENSMUSP00000054499	0	0	0	0	0	0.048	0.9	0.348	0.932
Rab1	Rab25	5034892	5016092	10090.ENSMUSP00000127330	10090.ENSMUSP00000008745	0	0	0.444	0.895	0.064	0.288	0.9	0.197	0.931
Rap1a	Nras	5029006	5019358	10090.ENSMUSP00000088174	10090.ENSMUSP00000029445	0	0	0.445	0.942	0.123	0.247	0.9	0.405	0.931
Eif4h	Rps14	5023465	5018277	10090.ENSMUSP00000048833	10090.ENSMUSP00000025511	0	0	0	0	0.082	0.313	0.9	0	0.931
Rab2b	Rab25	5017613	5016092	10090.ENSMUSP00000022765	10090.ENSMUSP00000008745	0	0	0.439	0.9	0.061	0.264	0.9	0.255	0.929
Anpep	Tlr2	5031736	5019417	10090.ENSMUSP00000103015	10090.ENSMUSP00000029623	0	0	0	0	0.137	0.048	0.9	0.236	0.928
Fn1	Kng1	5024348	5017861	10090.ENSMUSP00000054499	10090.ENSMUSP00000023589	0	0	0	0	0.061	0.047	0.9	0.283	0.927
St13	Hspa1l	5035408	5016020	10090.ENSMUSP00000130195	10090.ENSMUSP00000007248	0	0	0	0	0.122	0.153	0.9	0.143	0.927
Apoe	Kng1	5035918	5017861	10090.ENSMUSP00000133302	10090.ENSMUSP00000023589	0	0	0	0	0.09	0	0.9	0.254	0.926
Apoa1	Timp1	5020911	5016133	10090.ENSMUSP00000034588	10090.ENSMUSP00000009530	0	0	0	0	0	0	0.9	0.282	0.925
Eif4g1	Rps3	5023251	5020408	10090.ENSMUSP00000047678	10090.ENSMUSP00000032998	0	0	0	0	0.064	0	0.9	0.265	0.925
Fn1	Nras	5024348	5019358	10090.ENSMUSP00000054499	10090.ENSMUSP00000029445	0	0	0	0	0	0	0.9	0.27	0.923
Chmp4b	Chmp1a	5021292	5015325	10090.ENSMUSP00000036206	10090.ENSMUSP00000000759	0	0	0	0	0.169	0.653	0.36	0.632	0.922
Hspa1a	Eif4g1	5028636	5023251	10090.ENSMUSP00000084586	10090.ENSMUSP00000047678	0	0	0	0	0.061	0.173	0.9	0.109	0.921
Gpx4	Sod2	5029875	5016007	10090.ENSMUSP00000094863	10090.ENSMUSP00000007012	0	0	0	0	0.062	0.314	0	0.886	0.92
Gnpat	Acot3	5020869	5017269	10090.ENSMUSP00000034466	10090.ENSMUSP00000021653	0	0	0	0	0.061	0	0.9	0.226	0.92
Eif4h	Rps3	5023465	5020408	10090.ENSMUSP00000048833	10090.ENSMUSP00000032998	0	0	0	0	0.132	0.121	0.9	0.077	0.92
Snx5	Clta	5032246	5031818	10090.ENSMUSP00000105657	10090.ENSMUSP00000103481	0	0	0	0	0.133	0	0.9	0.143	0.919
Cfd	Fn1	5024711	5024348	10090.ENSMUSP00000056836	10090.ENSMUSP00000054499	0	0	0	0	0.06	0.08	0.9	0.18	0.919
Rab1	Klc4	5034892	5015675	10090.ENSMUSP00000127330	10090.ENSMUSP00000003642	0	0.004	0	0	0.049	0.201	0.9	0	0.917
Apoe	Hsp90b1	5035918	5016855	10090.ENSMUSP00000133302	10090.ENSMUSP00000020238	0	0	0	0	0	0	0.9	0.205	0.917
Cfd	Egf	5024711	5019434	10090.ENSMUSP00000056836	10090.ENSMUSP00000029653	0	0	0	0	0	0.05	0.9	0.188	0.916
Muc5b	B3gnt3	5035040	5020793	10090.ENSMUSP00000128276	10090.ENSMUSP00000034260	0	0	0	0	0.062	0	0.9	0.182	0.916
Gpx4	Gstm5	5029875	5015720	10090.ENSMUSP00000094863	10090.ENSMUSP00000004134	0	0	0	0	0.114	0	0.65	0.752	0.916
Hspa1a	Hspa1l	5028636	5016020	10090.ENSMUSP00000084586	10090.ENSMUSP00000007248	0	0	0.449	0.984	0.053	0.161	0.9	0.655	0.915
Agrn	Apoe	5036784	5035918	10090.ENSMUSP00000137931	10090.ENSMUSP00000133302	0	0	0	0	0.061	0	0.9	0.166	0.914
Ranbp9	Nras	5035471	5019358	10090.ENSMUSP00000130636	10090.ENSMUSP00000029445	0	0	0	0	0.051	0.047	0.9	0.15	0.912
Cfd	Kng1	5024711	5017861	10090.ENSMUSP00000056836	10090.ENSMUSP00000023589	0	0	0	0	0	0.123	0.9	0.087	0.912
Cp	Timp1	5029090	5016133	10090.ENSMUSP00000088857	10090.ENSMUSP00000009530	0	0	0	0	0.062	0	0.9	0.137	0.911
Cox7a2	Ndufa6	5021009	5017711	10090.ENSMUSP00000034881	10090.ENSMUSP00000023085	0	0	0	0	0.873	0	0	0.323	0.911
Cfd	Timp1	5024711	5016133	10090.ENSMUSP00000056836	10090.ENSMUSP00000009530	0	0	0	0	0	0	0.9	0.153	0.911
Pebp1	Nras	5023392	5019358	10090.ENSMUSP00000048425	10090.ENSMUSP00000029445	0	0	0	0	0	0	0.9	0.15	0.911
Eif4g1	Rps14	5023251	5018277	10090.ENSMUSP00000047678	10090.ENSMUSP00000025511	0	0	0	0	0.096	0	0.9	0.088	0.91
Ggh	Gla	5030095	5020586	10090.ENSMUSP00000095843	10090.ENSMUSP00000033621	0	0	0	0	0.06	0	0.9	0.118	0.909
Apoa1	Hsp90b1	5020911	5016855	10090.ENSMUSP00000034588	10090.ENSMUSP00000020238	0	0	0	0	0	0	0.9	0.134	0.909
Kng1	Timp1	5017861	5016133	10090.ENSMUSP00000023589	10090.ENSMUSP00000009530	0	0	0	0	0	0	0.9	0.134	0.909
Fn1	Pebp1	5024348	5023392	10090.ENSMUSP00000054499	10090.ENSMUSP00000048425	0	0	0	0	0	0	0.9	0.127	0.909
Capza3	Rab6a	5021703	5020390	10090.ENSMUSP00000038562	10090.ENSMUSP00000032946	0	0	0	0	0.124	0	0.9	0	0.908
Clta	Egf	5031818	5019434	10090.ENSMUSP00000103481	10090.ENSMUSP00000029653	0	0	0	0	0	0	0.9	0.116	0.907
Rab1	Capza3	5034892	5021703	10090.ENSMUSP00000127330	10090.ENSMUSP00000038562	0	0	0	0	0.094	0.046	0.9	0	0.906
Tuba4a	Cep135	5037175	5033401	10090.ENSMUSP00000140657	10090.ENSMUSP00000112602	0	0	0	0	0.06	0	0.9	0.088	0.906
Hsp90b1	Timp1	5016855	5016133	10090.ENSMUSP00000020238	10090.ENSMUSP00000009530	0	0	0	0	0	0	0.9	0.095	0.905
Cp	Hsp90b1	5029090	5016855	10090.ENSMUSP00000088857	10090.ENSMUSP00000020238	0	0	0	0	0.079	0	0.9	0.057	0.905
Anxa2	Cyb5r3	5020965	5016564	10090.ENSMUSP00000034756	10090.ENSMUSP00000018186	0	0	0	0	0.074	0	0.9	0.064	0.905
Ggh	Cstb	5030095	5015818	10090.ENSMUSP00000095843	10090.ENSMUSP00000005185	0	0	0	0	0.061	0	0.9	0.059	0.903
Ggh	Gstm5	5030095	5015720	10090.ENSMUSP00000095843	10090.ENSMUSP00000004134	0	0	0	0	0.06	0	0.9	0.059	0.903
Ggh	Gsta2	5030095	5021014	10090.ENSMUSP00000095843	10090.ENSMUSP00000034902	0	0	0	0	0.06	0	0.9	0.059	0.903
Ggh	Cyb5r3	5030095	5016564	10090.ENSMUSP00000095843	10090.ENSMUSP00000018186	0	0	0	0	0	0	0.9	0.072	0.903
Cyb5r3	Tollip	5016564	5015475	10090.ENSMUSP00000018186	10090.ENSMUSP00000001950	0	0	0	0	0.061	0	0.9	0	0.902
Gla	Cyb5r3	5020586	5016564	10090.ENSMUSP00000033621	10090.ENSMUSP00000018186	0	0	0	0	0.061	0	0.9	0	0.902
Rpl31	Eef1a1	5036727	5022374	10090.ENSMUSP00000137631	10090.ENSMUSP00000042457	0	0	0	0	0.433	0.821	0	0.119	0.902
Ggh	Anxa2	5030095	5020965	10090.ENSMUSP00000095843	10090.ENSMUSP00000034756	0	0	0	0	0.062	0	0.9	0.045	0.902
Anpep	Ggh	5031736	5030095	10090.ENSMUSP00000103015	10090.ENSMUSP00000095843	0	0	0	0	0	0	0.9	0.064	0.902
Agrn	Apoa1	5036784	5020911	10090.ENSMUSP00000137931	10090.ENSMUSP00000034588	0	0	0	0	0	0	0.9	0.051	0.901
Kng1	Hsp90b1	5017861	5016855	10090.ENSMUSP00000023589	10090.ENSMUSP00000020238	0	0	0	0	0	0	0.9	0.055	0.901
Rap1a	Pebp1	5029006	5023392	10090.ENSMUSP00000088174	10090.ENSMUSP00000048425	0	0	0	0	0	0	0.9	0.055	0.901
Anpep	Rab6a	5031736	5020390	10090.ENSMUSP00000103015	10090.ENSMUSP00000032946	0	0.001	0	0	0.049	0	0.9	0.043	0.901
Rab6a	Tlr2	5020390	5019417	10090.ENSMUSP00000032946	10090.ENSMUSP00000029623	0	0	0	0	0	0	0.9	0	0.9
Bicd2	Capza3	5021853	5021703	10090.ENSMUSP00000039394	10090.ENSMUSP00000038562	0	0	0	0	0	0	0.9	0	0.9
Spaca4	Alpl	5029443	5019706	10090.ENSMUSP00000091991	10090.ENSMUSP00000030551	0	0	0	0	0	0	0.9	0	0.9
Anxa2	Gla	5020965	5020586	10090.ENSMUSP00000034756	10090.ENSMUSP00000033621	0	0	0	0	0	0	0.9	0	0.9
Ggh	Gsto2	5030095	5024055	10090.ENSMUSP00000095843	10090.ENSMUSP00000052592	0	0	0	0	0	0	0.9	0	0.9
Capza3	Klc4	5021703	5015675	10090.ENSMUSP00000038562	10090.ENSMUSP00000003642	0	0	0	0	0	0.047	0.9	0	0.9
Tuba4a	Cep76	5037175	5029923	10090.ENSMUSP00000140657	10090.ENSMUSP00000095149	0	0	0	0	0	0.049	0.9	0	0.9
Anxa2	Tollip	5020965	5015475	10090.ENSMUSP00000034756	10090.ENSMUSP00000001950	0	0	0	0	0	0	0.9	0	0.9
Ggh	Tollip	5030095	5015475	10090.ENSMUSP00000095843	10090.ENSMUSP00000001950	0	0	0	0	0	0	0.9	0	0.9
Muc20	Nras	5033156	5019358	10090.ENSMUSP00000110769	10090.ENSMUSP00000029445	0	0	0	0	0	0	0.9	0	0.9
Gng5	Kng1	5028935	5017861	10090.ENSMUSP00000087485	10090.ENSMUSP00000023589	0	0	0	0	0	0	0.9	0	0.9
Gla	Tollip	5020586	5015475	10090.ENSMUSP00000033621	10090.ENSMUSP00000001950	0	0	0	0	0	0	0.9	0	0.9
Eif5a	Rps3	5023125	5020408	10090.ENSMUSP00000047008	10090.ENSMUSP00000032998	0	0	0	0	0.664	0.625	0	0.268	0.899
Slc25a3	Vdac2	5027425	5017468	10090.ENSMUSP00000075987	10090.ENSMUSP00000022293	0	0	0	0	0.815	0.154	0	0.397	0.897
Ppib	Hsp90b1	5021032	5016855	10090.ENSMUSP00000034947	10090.ENSMUSP00000020238	0	0	0	0	0.185	0.227	0.72	0.489	0.897
Cox5b	Cox6b2	5028064	5025889	10090.ENSMUSP00000079944	10090.ENSMUSP00000064988	0	0	0	0	0.568	0.601	0	0.426	0.892
Eef1a1	Rpsa	5022374	5021080	10090.ENSMUSP00000042457	10090.ENSMUSP00000035105	0	0	0.23	0	0.647	0.543	0	0.227	0.891
Hspa1a	Tlr2	5028636	5019417	10090.ENSMUSP00000084586	10090.ENSMUSP00000029623	0	0	0	0	0.045	0.077	0.8	0.437	0.887
Cox5b	Cox7a2	5028064	5021009	10090.ENSMUSP00000079944	10090.ENSMUSP00000034881	0	0	0	0	0.6	0.383	0	0.566	0.883
Cox5b	Ndufa6	5028064	5017711	10090.ENSMUSP00000079944	10090.ENSMUSP00000023085	0	0	0	0	0.777	0	0	0.477	0.878
Cycs	Cox5b	5034441	5028064	10090.ENSMUSP00000124523	10090.ENSMUSP00000079944	0	0	0	0	0.462	0.544	0	0.541	0.877
Rpl31	Eif5a	5036727	5023125	10090.ENSMUSP00000137631	10090.ENSMUSP00000047008	0	0	0	0	0.786	0.355	0	0.171	0.876
Rpl31	Eif6	5036727	5019278	10090.ENSMUSP00000137631	10090.ENSMUSP00000029142	0.193	0	0	0	0.173	0.786	0	0.191	0.869
Rab11fip1	Ehd1	5024882	5018324	10090.ENSMUSP00000058042	10090.ENSMUSP00000025684	0	0	0	0	0	0	0.8	0.364	0.867
Syncrip	Hnrnpk	5025726	5021832	10090.ENSMUSP00000063744	10090.ENSMUSP00000039269	0	0	0	0	0.613	0.4	0	0.448	0.861
Dpp4	Ada	5022632	5016536	10090.ENSMUSP00000044050	10090.ENSMUSP00000017841	0.042	0	0	0	0.062	0.197	0	0.828	0.859
Ppib	Pdia3	5021032	5019139	10090.ENSMUSP00000034947	10090.ENSMUSP00000028683	0	0	0	0	0.217	0.653	0	0.513	0.856
Gpx4	Gsto2	5029875	5024055	10090.ENSMUSP00000094863	10090.ENSMUSP00000052592	0	0	0	0	0.061	0.314	0.65	0.417	0.85
Cabyr	Akap3	5033294	5029642	10090.ENSMUSP00000111523	10090.ENSMUSP00000093091	0	0	0	0	0.062	0	0	0.843	0.847
Usp5	Ubb	5022180	5016738	10090.ENSMUSP00000041299	10090.ENSMUSP00000019649	0	0	0	0	0.062	0.787	0	0.291	0.846
Eef1a1	Rps14	5022374	5018277	10090.ENSMUSP00000042457	10090.ENSMUSP00000025511	0	0	0.382	0	0.612	0.363	0	0.095	0.843
Gsto2	Gstm5	5024055	5015720	10090.ENSMUSP00000052592	10090.ENSMUSP00000004134	0	0	0	0	0.061	0.075	0.65	0.54	0.841
Cox5b	Ndufa5	5028064	5017951	10090.ENSMUSP00000079944	10090.ENSMUSP00000023851	0	0	0	0	0.651	0	0	0.533	0.83
Chmp1b	Chmp1a	5033603	5015325	10090.ENSMUSP00000113588	10090.ENSMUSP00000000759	0	0	0	0.949	0.06	0.12	0.8	0.758	0.826
Ehd4	Ehd1	5019150	5018324	10090.ENSMUSP00000028755	10090.ENSMUSP00000025684	0	0	0.446	0.978	0.085	0.806	0	0.937	0.82
Tlr2	Hspa1l	5019417	5016020	10090.ENSMUSP00000029623	10090.ENSMUSP00000007248	0	0	0	0	0.045	0.077	0.8	0	0.808
Gsto2	Gsta2	5024055	5021014	10090.ENSMUSP00000052592	10090.ENSMUSP00000034902	0	0	0	0	0.061	0.075	0.65	0.43	0.803
Eif5a	Rps14	5023125	5018277	10090.ENSMUSP00000047008	10090.ENSMUSP00000025511	0	0	0	0	0.488	0.485	0	0.294	0.797
Fsip2	Akap4	5034127	5023789	10090.ENSMUSP00000120314	10090.ENSMUSP00000050962	0	0	0	0	0.158	0.143	0	0.728	0.786
Cfl1	Arhgdia	5033346	5025721	10090.ENSMUSP00000112259	10090.ENSMUSP00000063714	0	0	0	0	0.523	0	0	0.567	0.784
Eif5a	Rpsa	5023125	5021080	10090.ENSMUSP00000047008	10090.ENSMUSP00000035105	0	0	0	0	0.531	0.446	0	0.236	0.784
Hspa1a	Hsp90b1	5028636	5016855	10090.ENSMUSP00000084586	10090.ENSMUSP00000020238	0	0	0	0	0.176	0.291	0	0.653	0.78
Prdx1	Sod2	5033716	5016007	10090.ENSMUSP00000114159	10090.ENSMUSP00000007012	0.127	0	0	0	0.206	0	0	0.704	0.777
Pdcd10	Serpini1	5034606	5019350	10090.ENSMUSP00000125752	10090.ENSMUSP00000029423	0	0	0	0	0	0	0	0.775	0.775
Serpine2	Vtn	5018815	5016509	10090.ENSMUSP00000027467	10090.ENSMUSP00000017488	0	0	0	0	0	0.084	0	0.765	0.775
Cabyr	Akap4	5033294	5023789	10090.ENSMUSP00000111523	10090.ENSMUSP00000050962	0	0	0	0	0.107	0	0	0.755	0.772
Cycs	Ndufa5	5034441	5017951	10090.ENSMUSP00000124523	10090.ENSMUSP00000023851	0	0	0	0	0.524	0	0	0.538	0.771
Cox6b2	Cox7a2	5025889	5021009	10090.ENSMUSP00000064988	10090.ENSMUSP00000034881	0	0	0	0	0.166	0.359	0	0.596	0.765
Odf1	Tcp11	5028181	5021710	10090.ENSMUSP00000080632	10090.ENSMUSP00000038590	0	0	0	0	0.139	0	0	0.738	0.764
Anxa2	Anxa11	5020965	5017495	10090.ENSMUSP00000034756	10090.ENSMUSP00000022416	0	0	0	0.921	0.062	0.741	0	0.728	0.761
Tfam	Sod2	5029205	5016007	10090.ENSMUSP00000090086	10090.ENSMUSP00000007012	0	0	0	0	0.062	0	0	0.742	0.748
Gpx4	Gsta2	5029875	5021014	10090.ENSMUSP00000094863	10090.ENSMUSP00000034902	0	0	0	0	0.061	0	0.65	0.293	0.747
Cox6b2	Ndufa6	5025889	5017711	10090.ENSMUSP00000064988	10090.ENSMUSP00000023085	0	0	0	0	0.655	0.071	0	0.256	0.74
Odf1	Fscn3	5028181	5020082	10090.ENSMUSP00000080632	10090.ENSMUSP00000031719	0	0	0	0	0.12	0	0	0.714	0.737
Bsg	Ppib	5026567	5021032	10090.ENSMUSP00000070751	10090.ENSMUSP00000034947	0	0	0	0	0.061	0.071	0	0.722	0.736
Pdcd6ip	Htra2	5032556	5028897	10090.ENSMUSP00000107492	10090.ENSMUSP00000087073	0	0	0	0	0.061	0.73	0	0	0.735
Gsta2	Gstm5	5021014	5015720	10090.ENSMUSP00000034902	10090.ENSMUSP00000004134	0	0	0	0.649	0	0	0.65	0.643	0.727
Egf	Serpine2	5019434	5018815	10090.ENSMUSP00000029653	10090.ENSMUSP00000027467	0	0	0	0	0	0.05	0	0.713	0.716
Prdx1	Gpx4	5033716	5029875	10090.ENSMUSP00000114159	10090.ENSMUSP00000094863	0	0	0	0	0.076	0.197	0	0.642	0.712
Cycs	Cox7a2	5034441	5021009	10090.ENSMUSP00000124523	10090.ENSMUSP00000034881	0	0	0	0	0.408	0.355	0	0.295	0.708
Actrt1	Capza3	5025568	5021703	10090.ENSMUSP00000062570	10090.ENSMUSP00000038562	0	0	0	0	0.258	0.263	0	0.498	0.702
Fn1	Dpp4	5024348	5022632	10090.ENSMUSP00000054499	10090.ENSMUSP00000044050	0	0	0	0	0.062	0.251	0	0.61	0.702
Hspa1a	Dnaja3	5028636	5024240	10090.ENSMUSP00000084586	10090.ENSMUSP00000053842	0.043	0	0.407	0	0.195	0.201	0	0.311	0.702
Anpep	Dpp4	5031736	5022632	10090.ENSMUSP00000103015	10090.ENSMUSP00000044050	0.051	0	0	0	0.113	0	0	0.671	0.699
Prr30	Armc12	5025234	5018141	10090.ENSMUSP00000060206	10090.ENSMUSP00000025060	0	0	0	0	0.1	0	0	0.68	0.699
Fn1	Tgfbi	5024348	5021564	10090.ENSMUSP00000054499	10090.ENSMUSP00000037719	0	0	0	0	0.131	0.197	0	0.601	0.698
Mtch2	Ndufa6	5034230	5017711	10090.ENSMUSP00000121851	10090.ENSMUSP00000023085	0	0	0	0	0.101	0.677	0	0	0.697
Rab11fip1	Rab25	5024882	5016092	10090.ENSMUSP00000058042	10090.ENSMUSP00000008745	0	0	0	0	0.061	0.201	0	0.623	0.692
Fn1	Serpine2	5024348	5018815	10090.ENSMUSP00000054499	10090.ENSMUSP00000027467	0	0	0	0	0.062	0.057	0	0.678	0.69
Cox5b	Slc25a3	5028064	5027425	10090.ENSMUSP00000079944	10090.ENSMUSP00000075987	0	0	0	0	0.575	0.096	0	0.259	0.69
Pdcd10	Rap1a	5034606	5029006	10090.ENSMUSP00000125752	10090.ENSMUSP00000088174	0	0	0	0	0.325	0	0	0.55	0.683
Lcp1	Scin	5033860	5015557	10090.ENSMUSP00000116271	10090.ENSMUSP00000002640	0	0	0	0	0.077	0.092	0.54	0.267	0.68
Cp	Ccs	5029090	5021172	10090.ENSMUSP00000088857	10090.ENSMUSP00000035486	0.17	0	0	0	0	0.07	0	0.617	0.679
Ccs	Sod2	5021172	5016007	10090.ENSMUSP00000035486	10090.ENSMUSP00000007012	0	0	0	0	0	0	0	0.67	0.67
Dnaja3	Hspa1l	5024240	5016020	10090.ENSMUSP00000053842	10090.ENSMUSP00000007248	0.043	0	0.404	0	0.195	0.201	0	0.24	0.67
Kng1	Vtn	5017861	5016509	10090.ENSMUSP00000023589	10090.ENSMUSP00000017488	0	0	0	0	0.417	0.172	0	0.357	0.663
Iqsec2	Baiap2	5029799	5018543	10090.ENSMUSP00000093995	10090.ENSMUSP00000026436	0	0	0	0	0.088	0.54	0	0.26	0.662
Ezr	Arhgdia	5025724	5025721	10090.ENSMUSP00000063734	10090.ENSMUSP00000063714	0	0	0	0	0.058	0.237	0	0.563	0.659
Egf	Vtn	5019434	5016509	10090.ENSMUSP00000029653	10090.ENSMUSP00000017488	0	0	0	0	0	0.154	0	0.613	0.658
Rps3	Eif6	5020408	5019278	10090.ENSMUSP00000032998	10090.ENSMUSP00000029142	0	0	0	0	0.233	0	0	0.566	0.653
Eef1a1	Ubb	5022374	5016738	10090.ENSMUSP00000042457	10090.ENSMUSP00000019649	0	0	0	0	0.418	0.263	0	0.252	0.651
Dhrs7b	Gnpat	5022774	5020869	10090.ENSMUSP00000044924	10090.ENSMUSP00000034466	0	0	0	0	0.08	0	0	0.635	0.65
Lcp1	Cfl1	5033860	5033346	10090.ENSMUSP00000116271	10090.ENSMUSP00000112259	0	0	0	0	0.062	0.234	0	0.544	0.643
Egf	Krt19	5019434	5016033	10090.ENSMUSP00000029653	10090.ENSMUSP00000007317	0	0	0	0	0	0	0	0.642	0.642
St13	Hsp90b1	5035408	5016855	10090.ENSMUSP00000130195	10090.ENSMUSP00000020238	0	0	0	0	0.162	0.248	0	0.471	0.638
Bsg	Anxa2	5026567	5020965	10090.ENSMUSP00000070751	10090.ENSMUSP00000034756	0	0	0	0	0	0	0	0.638	0.638
Ezr	Inadl	5025724	5023518	10090.ENSMUSP00000063734	10090.ENSMUSP00000049176	0	0	0	0	0.053	0.409	0	0.405	0.638
Spaca4	Prr30	5029443	5025234	10090.ENSMUSP00000091991	10090.ENSMUSP00000060206	0	0	0	0	0.094	0	0	0.617	0.638
Fsip2	Akap3	5034127	5029642	10090.ENSMUSP00000120314	10090.ENSMUSP00000093091	0	0	0	0	0.082	0.086	0	0.604	0.638
Anxa2	Krt8	5020965	5017969	10090.ENSMUSP00000034756	10090.ENSMUSP00000023952	0	0.001	0	0	0.131	0.064	0	0.587	0.636
Arf1	Rab6a	5028058	5020390	10090.ENSMUSP00000079905	10090.ENSMUSP00000032946	0	0	0	0	0.077	0.45	0	0.34	0.636
Serpine2	Timp1	5018815	5016133	10090.ENSMUSP00000027467	10090.ENSMUSP00000009530	0	0	0	0	0.061	0	0	0.628	0.635
Odf1	Akap4	5028181	5023789	10090.ENSMUSP00000080632	10090.ENSMUSP00000050962	0	0	0	0	0.242	0	0	0.538	0.635
Cox6b2	Spata19	5025889	5020874	10090.ENSMUSP00000064988	10090.ENSMUSP00000034473	0	0	0	0	0	0	0	0.634	0.634
Cycs	Cox6b2	5034441	5025889	10090.ENSMUSP00000124523	10090.ENSMUSP00000064988	0	0	0	0	0.246	0.36	0	0.294	0.629
Tcp11	Spata19	5021710	5020874	10090.ENSMUSP00000038590	10090.ENSMUSP00000034473	0	0	0	0	0.203	0	0	0.552	0.627
Arf1	Canx	5028058	5016971	10090.ENSMUSP00000079905	10090.ENSMUSP00000020637	0	0	0	0	0.127	0.056	0	0.582	0.626
Apoe	Tlr2	5035918	5019417	10090.ENSMUSP00000133302	10090.ENSMUSP00000029623	0	0	0	0	0	0	0	0.625	0.625
Pdcd6ip	Chmp1a	5032556	5015325	10090.ENSMUSP00000107492	10090.ENSMUSP00000000759	0	0	0	0	0.062	0.16	0	0.554	0.618
Prss8	Serpine2	5020404	5018815	10090.ENSMUSP00000032988	10090.ENSMUSP00000027467	0	0	0	0	0	0.118	0	0.582	0.616
Apoa1	Vtn	5020911	5016509	10090.ENSMUSP00000034588	10090.ENSMUSP00000017488	0	0	0	0	0.436	0	0	0.345	0.615
Spaca4	Spata3	5029443	5023720	10090.ENSMUSP00000091991	10090.ENSMUSP00000050509	0	0	0	0	0.061	0	0	0.606	0.614
Gng5	Nras	5028935	5019358	10090.ENSMUSP00000087485	10090.ENSMUSP00000029445	0	0	0	0	0.062	0.052	0.6	0	0.613
Gng5	Rras	5028935	5022321	10090.ENSMUSP00000087485	10090.ENSMUSP00000042150	0	0	0	0	0.061	0.052	0.6	0	0.612
Rps3	Ubb	5020408	5016738	10090.ENSMUSP00000032998	10090.ENSMUSP00000019649	0	0	0	0	0.252	0.423	0	0.165	0.608
Cabyr	Tcp11	5033294	5021710	10090.ENSMUSP00000111523	10090.ENSMUSP00000038590	0	0	0	0	0	0	0	0.606	0.606
Pef1	Clta	5033411	5031818	10090.ENSMUSP00000112638	10090.ENSMUSP00000103481	0	0	0	0	0.062	0	0.54	0.154	0.603
Cfl1	Ezr	5033346	5025724	10090.ENSMUSP00000112259	10090.ENSMUSP00000063734	0	0	0	0	0.074	0	0	0.588	0.602
Eif5a	Eef1a1	5023125	5022374	10090.ENSMUSP00000047008	10090.ENSMUSP00000042457	0	0	0	0	0.238	0.102	0	0.458	0.597
Rps3	Nme2	5020408	5017138	10090.ENSMUSP00000032998	10090.ENSMUSP00000021217	0	0	0	0	0.501	0.158	0	0.115	0.596
Cp	Sod2	5029090	5016007	10090.ENSMUSP00000088857	10090.ENSMUSP00000007012	0.118	0	0	0	0.061	0	0	0.546	0.591
Hsp90b1	Hspa1l	5016855	5016020	10090.ENSMUSP00000020238	10090.ENSMUSP00000007248	0	0	0	0	0.176	0.291	0	0.356	0.591
Baiap2	Chmp1a	5018543	5015325	10090.ENSMUSP00000026436	10090.ENSMUSP00000000759	0	0	0	0	0	0	0	0.59	0.59
Muc20	Pcdh1	5033156	5024444	10090.ENSMUSP00000110769	10090.ENSMUSP00000055199	0	0	0	0	0	0	0	0.59	0.59
Apoe	Vtn	5035918	5016509	10090.ENSMUSP00000133302	10090.ENSMUSP00000017488	0	0	0	0	0.212	0.16	0	0.431	0.59
Lcp1	Ezr	5033860	5025724	10090.ENSMUSP00000116271	10090.ENSMUSP00000063734	0	0	0	0	0.06	0.447	0	0.267	0.585
Rps14	Ubb	5018277	5016738	10090.ENSMUSP00000025511	10090.ENSMUSP00000019649	0	0	0	0	0.21	0.448	0	0.125	0.585
Odf1	Spata3	5028181	5023720	10090.ENSMUSP00000080632	10090.ENSMUSP00000050509	0	0	0	0	0.119	0	0	0.547	0.584
Spaca4	Armc12	5029443	5018141	10090.ENSMUSP00000091991	10090.ENSMUSP00000025060	0	0	0	0	0.069	0	0	0.571	0.583
Tlr2	Hsp90b1	5019417	5016855	10090.ENSMUSP00000029623	10090.ENSMUSP00000020238	0	0	0	0	0	0.197	0	0.501	0.582
Ezr	Fn1	5025724	5024348	10090.ENSMUSP00000063734	10090.ENSMUSP00000054499	0	0	0	0	0.06	0.047	0	0.571	0.582
Lcp1	Hnrnpk	5033860	5021832	10090.ENSMUSP00000116271	10090.ENSMUSP00000039269	0	0	0	0	0	0	0.54	0.118	0.576
Hspb9	Capza3	5035455	5021703	10090.ENSMUSP00000130551	10090.ENSMUSP00000038562	0	0	0	0	0.123	0	0	0.536	0.575
Spata3	Fscn3	5023720	5020082	10090.ENSMUSP00000050509	10090.ENSMUSP00000031719	0	0	0	0	0.072	0	0	0.561	0.575
Egf	Krt18	5019434	5017929	10090.ENSMUSP00000029653	10090.ENSMUSP00000023803	0	0	0	0	0	0	0	0.572	0.572
Fn1	Krt19	5024348	5016033	10090.ENSMUSP00000054499	10090.ENSMUSP00000007317	0	0	0	0	0.08	0.049	0	0.55	0.572
Egf	Slc9a3r1	5019434	5017096	10090.ENSMUSP00000029653	10090.ENSMUSP00000021077	0	0	0	0	0	0	0	0.57	0.57
Akap4	Spata3	5023789	5023720	10090.ENSMUSP00000050962	10090.ENSMUSP00000050509	0	0	0	0	0.177	0	0	0.499	0.57
Eif5a	Eif6	5023125	5019278	10090.ENSMUSP00000047008	10090.ENSMUSP00000029142	0	0	0	0	0.209	0	0	0.479	0.57
Fam71d	Mllt11	5027599	5026047	10090.ENSMUSP00000077119	10090.ENSMUSP00000066448	0	0	0	0	0	0	0	0.568	0.568
Vtn	Timp1	5016509	5016133	10090.ENSMUSP00000017488	10090.ENSMUSP00000009530	0	0	0	0	0	0.24	0	0.454	0.567
Cycs	Vdac2	5034441	5017468	10090.ENSMUSP00000124523	10090.ENSMUSP00000022293	0	0	0	0	0.16	0.176	0	0.423	0.565
Cycs	Tfam	5034441	5029205	10090.ENSMUSP00000124523	10090.ENSMUSP00000090086	0	0	0	0	0.108	0	0	0.529	0.562
Cycs	Slc25a3	5034441	5027425	10090.ENSMUSP00000124523	10090.ENSMUSP00000075987	0	0	0	0	0.51	0	0	0.137	0.559
Irgc1	Armc12	5031946	5018141	10090.ENSMUSP00000104072	10090.ENSMUSP00000025060	0	0	0	0	0.106	0	0	0.527	0.559
Cox5b	Sod2	5028064	5016007	10090.ENSMUSP00000079944	10090.ENSMUSP00000007012	0	0	0	0	0.214	0	0	0.462	0.559
H2afb1	Actrt1	5031286	5025568	10090.ENSMUSP00000100618	10090.ENSMUSP00000062570	0	0	0	0	0.195	0.09	0	0.446	0.559
Prdx1	Pdia3	5033716	5019139	10090.ENSMUSP00000114159	10090.ENSMUSP00000028683	0.043	0	0	0	0.078	0.231	0	0.425	0.558
Fn1	Tlr2	5024348	5019417	10090.ENSMUSP00000054499	10090.ENSMUSP00000029623	0	0	0	0	0.075	0.057	0	0.534	0.558
Pebp1	Sod2	5023392	5016007	10090.ENSMUSP00000048425	10090.ENSMUSP00000007012	0	0	0	0	0.176	0.444	0	0.114	0.558
Eef1a1	Hnrnpk	5022374	5021832	10090.ENSMUSP00000042457	10090.ENSMUSP00000039269	0	0	0	0	0.18	0.249	0	0.34	0.558
Apoe	Cd2ap	5035918	5018033	10090.ENSMUSP00000133302	10090.ENSMUSP00000024709	0	0	0	0	0	0	0	0.556	0.556
Spata3	Tcp11	5023720	5021710	10090.ENSMUSP00000050509	10090.ENSMUSP00000038590	0	0	0	0	0.135	0	0	0.506	0.555
Vdac2	Sod2	5017468	5016007	10090.ENSMUSP00000022293	10090.ENSMUSP00000007012	0	0	0	0	0.191	0	0	0.472	0.555
Alpl	Egf	5019706	5019434	10090.ENSMUSP00000030551	10090.ENSMUSP00000029653	0	0	0	0	0	0	0	0.553	0.553
Fn1	Krt18	5024348	5017929	10090.ENSMUSP00000054499	10090.ENSMUSP00000023803	0	0	0	0	0.072	0.049	0	0.534	0.553
Rpsa	Hsp90b1	5021080	5016855	10090.ENSMUSP00000035105	10090.ENSMUSP00000020238	0	0	0	0	0.135	0.197	0	0.406	0.551
Cycs	Sod2	5034441	5016007	10090.ENSMUSP00000124523	10090.ENSMUSP00000007012	0	0	0	0	0.175	0	0	0.475	0.548
Rpl31	Ubb	5036727	5016738	10090.ENSMUSP00000137631	10090.ENSMUSP00000019649	0	0	0	0	0.204	0.44	0	0.067	0.547
Lss	Acat1	5023099	5020898	10090.ENSMUSP00000046856	10090.ENSMUSP00000034547	0	0	0	0	0	0	0	0.547	0.547
Cox5b	Ndufv3	5028064	5023488	10090.ENSMUSP00000079944	10090.ENSMUSP00000049000	0	0	0	0	0.417	0	0	0.253	0.546
Pef1	Pdcd6ip	5033411	5032556	10090.ENSMUSP00000112638	10090.ENSMUSP00000107492	0	0	0	0	0.062	0.36	0	0.303	0.545
Fn1	Alpl	5024348	5019706	10090.ENSMUSP00000054499	10090.ENSMUSP00000030551	0	0	0	0	0	0	0	0.544	0.544
Ndufa6	Acot13	5017711	5015994	10090.ENSMUSP00000023085	10090.ENSMUSP00000006900	0	0	0	0	0.544	0	0	0	0.544
Agrn	Fn1	5036784	5024348	10090.ENSMUSP00000137931	10090.ENSMUSP00000054499	0	0	0	0	0.062	0.097	0	0.504	0.543
Scamp2	Chmp4b	5021658	5021292	10090.ENSMUSP00000038350	10090.ENSMUSP00000036206	0	0	0	0	0.113	0	0	0.503	0.54
Fscn3	Cd2ap	5020082	5018033	10090.ENSMUSP00000031719	10090.ENSMUSP00000024709	0	0	0	0	0	0	0.54	0	0.54
Hnrnpk	Scin	5021832	5015557	10090.ENSMUSP00000039269	10090.ENSMUSP00000002640	0	0	0	0	0	0	0.54	0	0.54
Dnaja3	Hsp90b1	5024240	5016855	10090.ENSMUSP00000053842	10090.ENSMUSP00000020238	0	0	0	0	0.144	0.198	0	0.382	0.539
Cpvl	Pebp1	5035614	5023392	10090.ENSMUSP00000131462	10090.ENSMUSP00000048425	0	0	0	0	0.122	0.386	0	0.214	0.539
Inadl	Baiap2	5023518	5018543	10090.ENSMUSP00000049176	10090.ENSMUSP00000026436	0	0	0	0	0	0.459	0	0.179	0.537
Cfl1	Fn1	5033346	5024348	10090.ENSMUSP00000112259	10090.ENSMUSP00000054499	0	0	0	0	0.051	0.047	0	0.53	0.537
Spaca4	Fscn3	5029443	5020082	10090.ENSMUSP00000091991	10090.ENSMUSP00000031719	0	0	0	0	0.1	0	0	0.504	0.535
Slc25a3	Canx	5027425	5016971	10090.ENSMUSP00000075987	10090.ENSMUSP00000020637	0	0	0	0	0.062	0.179	0	0.444	0.534
Pebp1	Rps14	5023392	5018277	10090.ENSMUSP00000048425	10090.ENSMUSP00000025511	0	0	0	0	0.145	0.367	0	0.208	0.534
Ranbp9	Cfl1	5035471	5033346	10090.ENSMUSP00000130636	10090.ENSMUSP00000112259	0	0	0	0	0.061	0.479	0	0.123	0.533
Lrrcc1	Cep135	5034743	5033401	10090.ENSMUSP00000126560	10090.ENSMUSP00000112602	0	0	0	0	0.061	0	0	0.524	0.533
Fam71d	Scamp2	5027599	5021658	10090.ENSMUSP00000077119	10090.ENSMUSP00000038350	0	0	0	0	0	0	0	0.533	0.533
Muc5b	Tollip	5035040	5015475	10090.ENSMUSP00000128276	10090.ENSMUSP00000001950	0	0	0	0	0	0	0	0.532	0.532
Apoa1	Acat1	5020911	5020898	10090.ENSMUSP00000034588	10090.ENSMUSP00000034547	0	0	0	0	0	0	0	0.53	0.53
Tfam	mt-Atp8	5029205	5028240	10090.ENSMUSP00000090086	10090.ENSMUSP00000080995	0	0	0	0	0	0	0	0.53	0.53
Cfl1	Egf	5033346	5019434	10090.ENSMUSP00000112259	10090.ENSMUSP00000029653	0	0	0	0	0	0	0	0.528	0.528
Cox5b	Mic13	5028064	5024102	10090.ENSMUSP00000079944	10090.ENSMUSP00000052908	0	0	0	0	0.527	0	0	0	0.527
Anxa2	Tlr2	5020965	5019417	10090.ENSMUSP00000034756	10090.ENSMUSP00000029623	0	0	0	0	0.085	0.046	0	0.499	0.525
Eef1a1	Eif6	5022374	5019278	10090.ENSMUSP00000042457	10090.ENSMUSP00000029142	0	0	0	0	0.12	0.051	0	0.477	0.525
Spaca4	Akap4	5029443	5023789	10090.ENSMUSP00000091991	10090.ENSMUSP00000050962	0	0	0	0	0.124	0	0	0.479	0.525
Fn1	Anxa2	5024348	5020965	10090.ENSMUSP00000054499	10090.ENSMUSP00000034756	0	0	0	0	0.122	0.049	0	0.473	0.521
Apoe	Sod2	5035918	5016007	10090.ENSMUSP00000133302	10090.ENSMUSP00000007012	0	0	0	0	0	0	0	0.521	0.521
Capza3	Efhb	5021703	5018038	10090.ENSMUSP00000038562	10090.ENSMUSP00000024725	0	0	0	0	0.521	0	0	0	0.521
Ezr	Egf	5025724	5019434	10090.ENSMUSP00000063734	10090.ENSMUSP00000029653	0	0	0	0	0	0	0	0.52	0.52
Sco2	Sod2	5035694	5016007	10090.ENSMUSP00000131943	10090.ENSMUSP00000007012	0.077	0	0	0	0.062	0	0	0.49	0.52
Rab1	Canx	5034892	5016971	10090.ENSMUSP00000127330	10090.ENSMUSP00000020637	0	0	0	0	0.125	0.179	0	0.386	0.52
Hspa1a	Sod2	5028636	5016007	10090.ENSMUSP00000084586	10090.ENSMUSP00000007012	0	0	0	0	0.082	0	0	0.499	0.52
Tekt5	Akap3	5033289	5029642	10090.ENSMUSP00000111497	10090.ENSMUSP00000093091	0	0	0	0	0	0	0	0.518	0.518
Agrn	Egf	5036784	5019434	10090.ENSMUSP00000137931	10090.ENSMUSP00000029653	0	0	0	0	0	0.197	0	0.424	0.517
Cfl1	Pdia3	5033346	5019139	10090.ENSMUSP00000112259	10090.ENSMUSP00000028683	0	0	0	0	0.114	0	0	0.476	0.516
Rpsa	Sod2	5021080	5016007	10090.ENSMUSP00000035105	10090.ENSMUSP00000007012	0	0	0	0	0.218	0.316	0	0.168	0.516
Ivd	Krt19	5019167	5016033	10090.ENSMUSP00000028807	10090.ENSMUSP00000007317	0	0	0	0	0	0	0	0.513	0.513
Ube2n	Usp5	5030333	5022180	10090.ENSMUSP00000096932	10090.ENSMUSP00000041299	0	0	0	0	0.061	0.135	0	0.447	0.512
Tfam	Cox5b	5029205	5028064	10090.ENSMUSP00000090086	10090.ENSMUSP00000079944	0	0	0	0	0.061	0	0	0.5	0.511
Capza3	Ssmem1	5021703	5020104	10090.ENSMUSP00000038562	10090.ENSMUSP00000031798	0	0	0	0	0.51	0	0	0	0.51
Pdia3	Ppic	5019139	5018252	10090.ENSMUSP00000028683	10090.ENSMUSP00000025419	0	0	0	0	0.09	0.263	0	0.327	0.509
Cycs	Htra2	5034441	5028897	10090.ENSMUSP00000124523	10090.ENSMUSP00000087073	0	0	0	0	0.054	0.162	0	0.429	0.508
Hspb9	Odf1	5035455	5028181	10090.ENSMUSP00000130551	10090.ENSMUSP00000080632	0	0	0	0	0.135	0	0	0.447	0.501
Ica	Apoa1	5021095	5020911	10090.ENSMUSP00000035163	10090.ENSMUSP00000034588	0	0	0	0	0.463	0.05	0	0.1	0.501
Ica	Kng1	5021095	5017861	10090.ENSMUSP00000035163	10090.ENSMUSP00000023589	0	0	0	0	0.418	0	0	0.178	0.501
Ube2n	Ggh	5030333	5030095	10090.ENSMUSP00000096932	10090.ENSMUSP00000095843	0	0	0	0	0.061	0	0	0.488	0.498
Vdac2	Mcu	5017468	5016881	10090.ENSMUSP00000022293	10090.ENSMUSP00000020312	0	0	0	0	0.051	0	0	0.49	0.495
Prdx1	Cfl1	5033716	5033346	10090.ENSMUSP00000114159	10090.ENSMUSP00000112259	0	0	0	0	0.061	0.179	0	0.397	0.494
Sco2	Tfam	5035694	5029205	10090.ENSMUSP00000131943	10090.ENSMUSP00000090086	0	0	0	0	0	0.05	0	0.488	0.492
Rpl31	Syncrip	5036727	5025726	10090.ENSMUSP00000137631	10090.ENSMUSP00000063744	0	0	0	0	0.258	0.122	0	0.28	0.49
Lcp1	Arpc5l	5033860	5032736	10090.ENSMUSP00000116271	10090.ENSMUSP00000108483	0	0	0	0	0.06	0.354	0	0.217	0.483
Prdx1	Anxa2	5033716	5020965	10090.ENSMUSP00000114159	10090.ENSMUSP00000034756	0	0	0	0	0.087	0.16	0	0.378	0.482
Ssmem1	Efhb	5020104	5018038	10090.ENSMUSP00000031798	10090.ENSMUSP00000024725	0	0	0	0	0.482	0	0	0	0.482
Egf	Krt8	5019434	5017969	10090.ENSMUSP00000029653	10090.ENSMUSP00000023952	0	0	0	0	0.051	0	0	0.475	0.481
Htra2	Sod2	5028897	5016007	10090.ENSMUSP00000087073	10090.ENSMUSP00000007012	0.042	0	0	0	0.062	0.134	0	0.411	0.481
Prdx1	Clic1	5033716	5016026	10090.ENSMUSP00000114159	10090.ENSMUSP00000007257	0	0	0	0	0.082	0.048	0	0.454	0.481
Fn1	Krt8	5024348	5017969	10090.ENSMUSP00000054499	10090.ENSMUSP00000023952	0	0	0	0	0.068	0.049	0	0.461	0.48
Hspa1a	Eef1a1	5028636	5022374	10090.ENSMUSP00000084586	10090.ENSMUSP00000042457	0	0.006	0	0	0.098	0.198	0	0.337	0.478
Rpsa	Ubb	5021080	5016738	10090.ENSMUSP00000035105	10090.ENSMUSP00000019649	0	0	0	0	0.136	0.354	0	0.139	0.477
Glb1l2	Gla	5023148	5020586	10090.ENSMUSP00000047128	10090.ENSMUSP00000033621	0	0	0.345	0	0.063	0	0	0.214	0.475
Apoe	Serpine2	5035918	5018815	10090.ENSMUSP00000133302	10090.ENSMUSP00000027467	0	0	0	0	0	0	0	0.474	0.474
H2afb1	Capza3	5031286	5021703	10090.ENSMUSP00000100618	10090.ENSMUSP00000038562	0	0	0	0	0.228	0	0	0.345	0.473
Rpsa	Pdia3	5021080	5019139	10090.ENSMUSP00000035105	10090.ENSMUSP00000028683	0	0	0	0	0.076	0.077	0	0.431	0.473
Apoe	Dpp4	5035918	5022632	10090.ENSMUSP00000133302	10090.ENSMUSP00000044050	0	0	0	0	0.059	0	0	0.462	0.472
Hspa1a	Canx	5028636	5016971	10090.ENSMUSP00000084586	10090.ENSMUSP00000020637	0	0	0	0	0.135	0.226	0	0.275	0.472
Anpep	Fn1	5031736	5024348	10090.ENSMUSP00000103015	10090.ENSMUSP00000054499	0	0	0	0	0.086	0	0	0.445	0.471
Gpx4	Cp	5029875	5029090	10090.ENSMUSP00000094863	10090.ENSMUSP00000088857	0	0	0	0	0.061	0	0	0.46	0.471
Snx5	Serpine2	5032246	5018815	10090.ENSMUSP00000105657	10090.ENSMUSP00000027467	0	0	0	0	0	0	0	0.471	0.471
Odf1	Spata20	5028181	5022385	10090.ENSMUSP00000080632	10090.ENSMUSP00000042572	0	0	0	0	0.136	0.067	0	0.395	0.469
Bicd2	Klc4	5021853	5015675	10090.ENSMUSP00000039394	10090.ENSMUSP00000003642	0	0	0	0	0.081	0	0	0.445	0.468
Fsip2	Cabyr	5034127	5033294	10090.ENSMUSP00000120314	10090.ENSMUSP00000111523	0	0	0	0	0	0	0	0.467	0.467
Pebp1	Rpsa	5023392	5021080	10090.ENSMUSP00000048425	10090.ENSMUSP00000035105	0	0	0	0	0.123	0.359	0	0.129	0.467
Apoe	Egf	5035918	5019434	10090.ENSMUSP00000133302	10090.ENSMUSP00000029653	0	0	0	0	0	0.087	0	0.434	0.461
Eif4g1	Eif6	5023251	5019278	10090.ENSMUSP00000047678	10090.ENSMUSP00000029142	0	0	0	0	0.062	0	0	0.448	0.46
Rab1	Dhrs7b	5034892	5022774	10090.ENSMUSP00000127330	10090.ENSMUSP00000044924	0	0	0	0	0	0.46	0	0	0.459
Prss8	Rab25	5020404	5016092	10090.ENSMUSP00000032988	10090.ENSMUSP00000008745	0	0	0	0	0.319	0.056	0	0.226	0.459
Anxa2	Egf	5020965	5019434	10090.ENSMUSP00000034756	10090.ENSMUSP00000029653	0	0	0	0	0	0	0	0.458	0.458
Syncrip	Rps3	5025726	5020408	10090.ENSMUSP00000063744	10090.ENSMUSP00000032998	0	0	0	0	0.271	0	0	0.287	0.458
Serpine2	Krt19	5018815	5016033	10090.ENSMUSP00000027467	10090.ENSMUSP00000007317	0	0	0	0	0	0	0	0.458	0.458
Akap4	Spata19	5023789	5020874	10090.ENSMUSP00000050962	10090.ENSMUSP00000034473	0	0	0	0	0.337	0	0	0.214	0.457
Rab1	Arf1	5034892	5028058	10090.ENSMUSP00000127330	10090.ENSMUSP00000079905	0	0	0	0.671	0.113	0.241	0	0.696	0.456
Cep76	Ccdc135	5029923	5024264	10090.ENSMUSP00000095149	10090.ENSMUSP00000053972	0	0	0	0	0	0	0	0.456	0.456
Lcp1	Tlr2	5033860	5019417	10090.ENSMUSP00000116271	10090.ENSMUSP00000029623	0	0	0	0	0.15	0.105	0	0.342	0.455
Ezr	Anxa2	5025724	5020965	10090.ENSMUSP00000063734	10090.ENSMUSP00000034756	0	0	0	0	0.085	0	0	0.427	0.453
Hnrnpk	Ruvbl1	5021832	5020181	10090.ENSMUSP00000039269	10090.ENSMUSP00000032165	0	0	0	0	0.288	0	0	0.262	0.452
Cfl1	Eef1a1	5033346	5022374	10090.ENSMUSP00000112259	10090.ENSMUSP00000042457	0	0	0	0	0.158	0	0	0.376	0.452
Cp	Vtn	5029090	5016509	10090.ENSMUSP00000088857	10090.ENSMUSP00000017488	0	0	0	0	0.288	0	0	0.261	0.452
Rps3	Ruvbl1	5020408	5020181	10090.ENSMUSP00000032998	10090.ENSMUSP00000032165	0	0	0	0	0.305	0.053	0	0.233	0.451
Tuba4a	Eef1a1	5037175	5022374	10090.ENSMUSP00000140657	10090.ENSMUSP00000042457	0	0	0	0	0.062	0.179	0	0.342	0.449
Chmp1b	Pdcd6ip	5033603	5032556	10090.ENSMUSP00000113588	10090.ENSMUSP00000107492	0	0	0	0	0.062	0.16	0	0.354	0.447
Rab1	Cyb5b	5034892	5020844	10090.ENSMUSP00000127330	10090.ENSMUSP00000034400	0	0	0	0	0.062	0.361	0	0.151	0.447
Cfd	Serpine2	5024711	5018815	10090.ENSMUSP00000056836	10090.ENSMUSP00000027467	0	0	0	0	0	0.118	0	0.397	0.445
Cfl1	Actrt1	5033346	5025568	10090.ENSMUSP00000112259	10090.ENSMUSP00000062570	0	0	0	0	0.063	0.356	0	0.153	0.444
Anxa2	Timp1	5020965	5016133	10090.ENSMUSP00000034756	10090.ENSMUSP00000009530	0	0	0	0	0.268	0	0	0.272	0.444
Mtch2	Clta	5034230	5031818	10090.ENSMUSP00000121851	10090.ENSMUSP00000103481	0	0	0	0	0.062	0	0	0.432	0.444
Cbr1	Dopey2	5023549	5022698	10090.ENSMUSP00000049394	10090.ENSMUSP00000044437	0	0	0	0	0	0	0	0.441	0.441
Mllt11	Serpini1	5026047	5019350	10090.ENSMUSP00000066448	10090.ENSMUSP00000029423	0	0	0	0	0.203	0	0	0.327	0.441
Lcp1	Lyzl1	5033860	5018147	10090.ENSMUSP00000116271	10090.ENSMUSP00000025076	0	0	0	0	0.062	0	0	0.428	0.44
Hspa1a	Pdia3	5028636	5019139	10090.ENSMUSP00000084586	10090.ENSMUSP00000028683	0	0	0	0	0.062	0.197	0	0.312	0.437
Pef1	Anxa11	5033411	5017495	10090.ENSMUSP00000112638	10090.ENSMUSP00000022416	0	0	0	0	0.061	0.197	0	0.313	0.437
Vdac2	Canx	5017468	5016971	10090.ENSMUSP00000022293	10090.ENSMUSP00000020637	0	0	0	0	0.06	0.187	0	0.322	0.437
Arhgdia	Cd2ap	5025721	5018033	10090.ENSMUSP00000063714	10090.ENSMUSP00000024709	0	0	0	0	0.061	0	0	0.424	0.436
Cfl1	Ppp1r9b	5033346	5022243	10090.ENSMUSP00000112259	10090.ENSMUSP00000041732	0	0	0	0	0.068	0	0	0.419	0.435
Cfl1	Baiap2	5033346	5018543	10090.ENSMUSP00000112259	10090.ENSMUSP00000026436	0	0	0	0	0	0	0	0.434	0.434
Tlr2	Timp1	5019417	5016133	10090.ENSMUSP00000029623	10090.ENSMUSP00000009530	0	0	0	0	0.117	0.058	0	0.373	0.433
Anpep	Egf	5031736	5019434	10090.ENSMUSP00000103015	10090.ENSMUSP00000029653	0	0	0	0	0	0	0	0.433	0.433
Tekt5	Akap4	5033289	5023789	10090.ENSMUSP00000111497	10090.ENSMUSP00000050962	0	0	0	0	0.094	0	0	0.399	0.432
mt-Atp8	Ndufa6	5028240	5017711	10090.ENSMUSP00000080995	10090.ENSMUSP00000023085	0	0	0	0	0.061	0	0	0.418	0.43
Anpep	Krt19	5031736	5016033	10090.ENSMUSP00000103015	10090.ENSMUSP00000007317	0	0	0	0	0.061	0	0	0.418	0.43
Fabp3	Apoa1	5026558	5020911	10090.ENSMUSP00000070709	10090.ENSMUSP00000034588	0	0	0	0	0.062	0	0	0.416	0.429
Gpx4	Vdac2	5029875	5017468	10090.ENSMUSP00000094863	10090.ENSMUSP00000022293	0	0	0	0	0.081	0.179	0	0.304	0.429
Acat1	Ivd	5020898	5019167	10090.ENSMUSP00000034547	10090.ENSMUSP00000028807	0.055	0	0	0	0.332	0	0	0.166	0.428
Eif6	Rps14	5019278	5018277	10090.ENSMUSP00000029142	10090.ENSMUSP00000025511	0	0	0	0	0.205	0	0	0.309	0.428
Xpo7	Arrdc1	5035271	5019062	10090.ENSMUSP00000129504	10090.ENSMUSP00000028349	0	0	0	0	0	0	0	0.427	0.426
Actrt1	Akap4	5025568	5023789	10090.ENSMUSP00000062570	10090.ENSMUSP00000050962	0	0	0	0	0.206	0	0	0.306	0.426
Snx5	Rab25	5032246	5016092	10090.ENSMUSP00000105657	10090.ENSMUSP00000008745	0	0	0	0	0.062	0	0	0.413	0.425
Ppib	Canx	5021032	5016971	10090.ENSMUSP00000034947	10090.ENSMUSP00000020637	0	0	0	0	0.081	0	0	0.399	0.424
Pdcd6ip	Arrdc1	5032556	5019062	10090.ENSMUSP00000107492	10090.ENSMUSP00000028349	0	0	0	0	0.062	0.167	0	0.322	0.424
Eef1a1	Hsp90b1	5022374	5016855	10090.ENSMUSP00000042457	10090.ENSMUSP00000020238	0	0	0	0	0.116	0.096	0	0.337	0.424
Mtch2	Vdac2	5034230	5017468	10090.ENSMUSP00000121851	10090.ENSMUSP00000022293	0	0	0	0	0.113	0.2	0	0.253	0.424
Prdx1	Gstm5	5033716	5015720	10090.ENSMUSP00000114159	10090.ENSMUSP00000004134	0	0	0	0	0.061	0.046	0	0.407	0.423
Cfl1	Nme2	5033346	5017138	10090.ENSMUSP00000112259	10090.ENSMUSP00000021217	0	0	0	0	0.062	0.314	0	0.176	0.423
Rap1a	Arhgdia	5029006	5025721	10090.ENSMUSP00000088174	10090.ENSMUSP00000063714	0	0	0	0	0.062	0.227	0	0.268	0.423
Cfl1	Anxa2	5033346	5020965	10090.ENSMUSP00000112259	10090.ENSMUSP00000034756	0	0	0	0	0.061	0	0	0.411	0.423
Akap4	Fscn3	5023789	5020082	10090.ENSMUSP00000050962	10090.ENSMUSP00000031719	0	0	0	0	0.203	0	0	0.303	0.422
Anxa11	Hspa1l	5017495	5016020	10090.ENSMUSP00000022416	10090.ENSMUSP00000007248	0	0	0	0	0	0.051	0	0.415	0.421
Eif5a	Ruvbl1	5023125	5020181	10090.ENSMUSP00000047008	10090.ENSMUSP00000032165	0	0	0	0	0.421	0	0	0	0.421
Eif4h	Hnrnpk	5023465	5021832	10090.ENSMUSP00000048833	10090.ENSMUSP00000039269	0	0	0	0	0.147	0.202	0	0.216	0.42
Pdia3	Vdac2	5019139	5017468	10090.ENSMUSP00000028683	10090.ENSMUSP00000022293	0	0	0	0	0.053	0.158	0	0.33	0.419
Arhgdia	Pdia3	5025721	5019139	10090.ENSMUSP00000063714	10090.ENSMUSP00000028683	0	0	0	0	0.08	0.199	0	0.274	0.419
St13	Ube2n	5035408	5030333	10090.ENSMUSP00000130195	10090.ENSMUSP00000096932	0	0	0	0	0.121	0	0	0.365	0.418
Adam1a	Spaca4	5030705	5029443	10090.ENSMUSP00000098320	10090.ENSMUSP00000091991	0	0	0	0	0	0	0	0.419	0.418
Apoe	Acat1	5035918	5020898	10090.ENSMUSP00000133302	10090.ENSMUSP00000034547	0	0	0	0	0	0	0	0.418	0.418
Sco2	Vdac2	5035694	5017468	10090.ENSMUSP00000131943	10090.ENSMUSP00000022293	0	0	0	0	0.062	0.381	0	0.078	0.417
Ppp1r9b	Baiap2	5022243	5018543	10090.ENSMUSP00000041732	10090.ENSMUSP00000026436	0	0	0	0	0.074	0	0	0.396	0.417
Akap4	Tcp11	5023789	5021710	10090.ENSMUSP00000050962	10090.ENSMUSP00000038590	0	0	0	0	0.293	0	0	0.207	0.416
Spata19	Lyzl1	5020874	5018147	10090.ENSMUSP00000034473	10090.ENSMUSP00000025076	0	0	0	0	0.163	0	0	0.331	0.416
Akap4	Capza3	5023789	5021703	10090.ENSMUSP00000050962	10090.ENSMUSP00000038562	0	0	0	0	0.415	0	0	0	0.415
Dpp4	Krt19	5022632	5016033	10090.ENSMUSP00000044050	10090.ENSMUSP00000007317	0	0	0	0	0.061	0	0	0.401	0.414
Eef1a1	Ruvbl1	5022374	5020181	10090.ENSMUSP00000042457	10090.ENSMUSP00000032165	0	0	0	0	0.201	0.179	0	0.179	0.414
Eef1a1	Hspa1l	5022374	5016020	10090.ENSMUSP00000042457	10090.ENSMUSP00000007248	0	0.006	0	0	0.098	0.198	0	0.255	0.414
Prr30	Capza3	5025234	5021703	10090.ENSMUSP00000060206	10090.ENSMUSP00000038562	0	0	0	0	0.174	0	0	0.32	0.414
Prdx1	Cbr1	5033716	5023549	10090.ENSMUSP00000114159	10090.ENSMUSP00000049394	0	0	0	0	0.062	0.057	0	0.391	0.414
Ezr	Chp1	5025724	5016292	10090.ENSMUSP00000063734	10090.ENSMUSP00000014221	0	0	0	0	0	0	0	0.413	0.413
Alpl	Gstm5	5019706	5015720	10090.ENSMUSP00000030551	10090.ENSMUSP00000004134	0	0	0	0	0	0	0	0.413	0.413
Ppic	Hsp90b1	5018252	5016855	10090.ENSMUSP00000025419	10090.ENSMUSP00000020238	0	0	0	0	0.128	0.227	0	0.198	0.413
Tfam	Vdac2	5029205	5017468	10090.ENSMUSP00000090086	10090.ENSMUSP00000022293	0	0	0	0	0.089	0.051	0	0.374	0.412
Xpo7	Anxa11	5035271	5017495	10090.ENSMUSP00000129504	10090.ENSMUSP00000022416	0	0	0	0	0	0	0	0.411	0.411
Prdx1	Vdac2	5033716	5017468	10090.ENSMUSP00000114159	10090.ENSMUSP00000022293	0	0	0	0	0.217	0	0	0.277	0.41
Baiap2	Rab25	5018543	5016092	10090.ENSMUSP00000026436	10090.ENSMUSP00000008745	0	0	0	0	0	0.228	0	0.268	0.41
Cp	Cpox	5029090	5024498	10090.ENSMUSP00000088857	10090.ENSMUSP00000055455	0	0	0	0	0	0	0	0.408	0.408
Akap3	Akap4	5029642	5023789	10090.ENSMUSP00000093091	10090.ENSMUSP00000050962	0	0	0	0.806	0.203	0.143	0	0.879	0.408
Akap3	Odf1	5029642	5028181	10090.ENSMUSP00000093091	10090.ENSMUSP00000080632	0	0	0	0	0.135	0	0	0.344	0.408
Ndufa5	Acot13	5017951	5015994	10090.ENSMUSP00000023851	10090.ENSMUSP00000006900	0	0	0	0	0.407	0	0	0	0.407
Anpep	Alpl	5031736	5019706	10090.ENSMUSP00000103015	10090.ENSMUSP00000030551	0	0	0	0	0.062	0	0	0.393	0.407
Rab1	Rap1a	5034892	5029006	10090.ENSMUSP00000127330	10090.ENSMUSP00000088174	0	0	0.394	0.82	0.206	0.2	0	0.253	0.406
Lcp1	Actrt1	5033860	5025568	10090.ENSMUSP00000116271	10090.ENSMUSP00000062570	0	0	0	0	0.061	0.316	0	0.15	0.406
Canx	Hspa1l	5016971	5016020	10090.ENSMUSP00000020637	10090.ENSMUSP00000007248	0	0	0	0	0.135	0.226	0	0.184	0.406
Eif4h	Eef1a1	5023465	5022374	10090.ENSMUSP00000048833	10090.ENSMUSP00000042457	0	0	0	0	0.125	0.172	0	0.245	0.405
Cp	Syncrip	5029090	5025726	10090.ENSMUSP00000088857	10090.ENSMUSP00000063744	0	0	0	0	0.06	0	0	0.393	0.405
Reep6	Letm2	5031378	5027768	10090.ENSMUSP00000100991	10090.ENSMUSP00000078160	0	0	0	0	0	0	0	0.405	0.405
Anxa2	Krt19	5020965	5016033	10090.ENSMUSP00000034756	10090.ENSMUSP00000007317	0	0	0	0	0.107	0	0	0.361	0.405
Arf1	Arhgdia	5028058	5025721	10090.ENSMUSP00000079905	10090.ENSMUSP00000063714	0	0	0	0	0.088	0.227	0	0.222	0.404
Ces5a	Lcn5	5027583	5019046	10090.ENSMUSP00000076988	10090.ENSMUSP00000028306	0	0	0	0	0.403	0	0	0	0.403
Sco2	Ccs	5035694	5021172	10090.ENSMUSP00000131943	10090.ENSMUSP00000035486	0	0	0	0	0	0	0	0.403	0.403
Cpox	Eif5a	5024498	5023125	10090.ENSMUSP00000055455	10090.ENSMUSP00000047008	0	0	0	0	0.181	0	0	0.3	0.402
Spata20	Capza3	5022385	5021703	10090.ENSMUSP00000042572	10090.ENSMUSP00000038562	0	0	0	0	0.159	0	0	0.318	0.402
Prdx1	Cpox	5033716	5024498	10090.ENSMUSP00000114159	10090.ENSMUSP00000055455	0.075	0	0	0	0.09	0.312	0	0.088	0.401
Exoc8	Rab25	5030110	5016092	10090.ENSMUSP00000095915	10090.ENSMUSP00000008745	0	0	0	0	0.062	0.092	0	0.354	0.401
Fn1	Eef1a1	5024348	5022374	10090.ENSMUSP00000054499	10090.ENSMUSP00000042457	0	0	0	0	0	0.049	0	0.396	0.401
